# Supplementary material for: Revision of the Afro-Madagascan genus Costularia (Schoeneae, Cyperaceae): infrageneric relationships and species delimitation
Source: PeerJ. 2019 Feb 27;7:e6528. doi: 10.7717/peerj.6528 (PMC6397637; doi:10.7717/peerj.6528)
Supplement: Supplemental Information 2 [file peerj-07-6528-s002.nex]

#NEXUS

[! Generated by PhyDE 0.9971 ]
[Tue Nov 27 09:00:32 GMT 2018]


BEGIN DATA;
DIMENSIONS NTAX=36 NCHAR=2371;
FORMAT DATATYPE=DNA GAP=- MISSING=? ;

MATRIX
KF553535_KF553443_DQ058303_Capeobolus_brevicaulis_ETS_ITS_trnLF      CTGCATTTTGTTGCGGCCATCTGTCATGG-GGTAGTCTTTTCAC-TC-TTTCCTTTTGTGTGCTCCTTTTGCGCAG-GGGATGGTTGCGACTGGTTGTCTGTTTGGTTCTATCCCCATGGGGAACTAATTTGTGGGCTTTGGGACGGTG-TTTGCTTGCCCTGCGGATACTTGCTATCTTGGGTGTGGCTGTTTTATTATGTGAGAACTTGCGTCGCAGTGGTGGATTGCACCTATGCTTCCCTTGTATTTCACCGTGTCTCATGGATGCTGTGCCCGTCGAGGATTTCATGGGCCTCTGTTGCCCTGATTTTCTTGGGATCTCTGGTTGTGCATTGGATCATTTGCCCCCACGCATTCTGTGTCTTGCTGTGGATGTTGGGCTGTCGGTGTGTTGCGTGAGGGGACGTGTTCCATGTGCATATGTGAGATG-TTTTTCCGACTCAATGTGCAA--TTGTCGGTTCACGCCATGCGAGTGG-------A-TTCCCATTTGGAG-TGCTCTCAAATGACGTGTCGTCTCTTGCTTAGGACGGGCTACCTGGTTGATCCTGC??????????CGTAGGTGAACCTGCGGAAGGATCATTGTTGTT-GCCTTGAAAAGAAT-AACCGTTGGGCATGTGATTGAACCCTGCCGGGGAGGTGTGCTGCCGCCTCGGCCAAATCGGCACCGGCCTTCATGCCCTACCGGGGAGCGTTGGTCCTGTGTTGAAATACGGCGTGGATTGATGCCAAGGAACATGAGATTTTGTGGTGGTCGGCCGAGCGTTAGGCGAGCGGCCTGCCGTCGTTGCAAAGGAACACAAG-AAGACTCTCGGCAACGGATATCTCGGCTCTCGCATCGATGAAGAACGTAGCGAAATGCGATACGTGGTGTGAATTGCAGAATCCCGTGAACCATCGAGTCTTTGAACGCAAGTTGCGCCCGAGGGACCTGCCCGAGGGCACACCTGCCTCATGGGCGTTAGAAGCCCATCCATGCTCGGGCTACGAGGCCTGATGCGGATCCTGGCCCTCCGAGCCTGTGGGCGCGGTGGGCTGAAGTGTGATGCTGTCGGATGGGGCCGCGAGCGTCGAGTGGTGGGCACTGGCTTTGCGCTGCCTCGTGTCCCTTGCCGACATAGGGCATTGGCCGACCCCCGAATGAGGAGCCGGCTGACGCAGCGCTATGCTGTGCGGCATCCTCGGACCGATACCCCAGGTCAGGTGGGGCTACCCGCCGAGTTTAAG?GAGCCTTGGTATGGAAACTTGCTAAGTGTTAACTTCCAAAATCAGAGAAACCCTGGAATTAAAAATGGGCAATCCTGAGCCAAATCTTTATTTTGAAAAAAAAAATGCTATTCTAGTTATTAATTCTTTTTCTTATTCTATT--------------ATAACTAGAATAAAATAACTAGAATAAAAAGGATAGGTGCAGAGACTCGATGGAAGCTATTCTAACGTAATAGAATTGATTACGTTCCATTGGTAAGTGCAATATCTTTATCGAAA-TAAGATAATGGATAGCCCTATATACCAAAAACATACGTATATATACTGATTAATTAAATAATTCATGATAATCACAATCATGTTATATCATAACAAATTGTGAATGATT----ATGAAATAGCAAATTTGGAAGGAAATATTTATGAATTCAAAAAATTCTGAATTATTTATTGTGAATTAATTCAAATAGAAGTTCAATGAGAAAAGACTTCAATATTGAGTAATCAAATCATTCATTATAGAATTTGCTAGATCTTTTGAAAAAATGATTAATCAAACGAGAATAAAGAGAGAGTCCATTCTACATGTCAATATCGACAACAATGAAA-TTTATAGTAAGAGGAAAATCCGTCGATTCTTGAAATCATGAGGGTTCAAGTCCCTCTATCCCCAATAAAAAGCCCATTTGAATCCCATAAGTATTTCTTCTTTGATTTTATCAAAAATTC-------AAAAAAAAAATTCACATTCTTTCTCATTCATTCAATTTTATCGTTTCACAAAAAGATCA-AAAATTTTGGATTATGCAAAAAAATACATA------------TAAGAATCCATATATGTA----------------------AGGAATCATTATCTCTATAATGAGGAATCATTATCTCTATAATGTA-----ATCATAACCAATCCATATCATTATCTCTATAATGTAATCATAACCAATCCATATCATTATCCTAACATCTACTAT-TCCA-TTTTTTTGACTAAATTGTTATTTGAGTTCCTTTAATTATTAAATAAT-AATTTTAATATTTAAATGACTTATCTATAAGTACATAGATACTGAGTATTTTACTCAGGTGATTGGTCGGGATA
KF553550_DQ058304_Cyathocoma_hexandra_ETS_trnLF                      ?????????????????????????????????????????????????????????GCGTGCTCCTTTTGCGCGG-GTGGTGGTTGCGGCTGGTTGTCTGTTTGGTTCTATCCCCATGGGGAACTAATTTGTGGGCTTCGGGACGGTG-TTTGCTTGCCCTGTGGATACATGCTATCCTGGGCGCAGCCGTTTTATTACGTGAGGACTTGTGTCGCGGTGGTGGATTGCACCTATGCTTCACTTGTATTTCACCGTGTCTCATGGATGCCGTGCCCGTCGAGGATTTCATGGGCCTCTGTTGCCCTGATTTTCTTGGGATCTCTGGTCGTGCATTGGATCATTG-CCCCCACGCATTCTGTGTCTCGATGTGGATGTTGGGCTGTCGGTGTGCTGCGTGAGGGGACGTGTTCCAAGTGCACATGTGAGATG-TTTTGCCGATTCAGTGTGCAA--TTGTCGGTCCGCGCCATGCGAGTGGTGTCCCCA-TTCCCATTTGGGG-TGCTCTCTAATGACGTGCCGTCTCTTGCTTAGGACGGGCTACCTGGTTGATCCTGC????????????????????????????????????????????????????????????????????????????????????????????????????????????????????????????????????????????????????????????????????????????????????????????????????????????????????????????????????????????????????????????????????????????????????????????????????????????????????????????????????????????????????????????????????????????????????????????????????????????????????????????????????????????????????????????????????????????????????????????????????????????????????????????????????????????????????????????????????????????????????????????????????????????????????????????????????????????????????????????????????????????????????????????????????????????GAGCCTTGGTATGGAAACTTGCTAAGTGTTAACTTCCAAAATCAGAGAAACCCTGGAATTAAAAATGGGCAATCCTGAGCCAAATCTTTATTTTGAAAAAAAAAATTCTATTCTAGTTATTAATTCTTTTTCTTATTCTATT--------------ATAACTAGAATAAAATAACTAGAATAAAAAGGATAGGTGCAGAGACTCGATGGAAGCTATTCTAACGTAATAGAATTGATTACGTTCCATTGGTAAGTGCAATATCTTTATCAAAA-TAAGATAAAGGATAGCCCTATATACCAAAAACATACGTATATATACTGATTAATCAAATAATTCATGATAATCACAATCATGTTATATCATAACAAATTGTGAATGATT----ATGAAATAGCAAATTTGGAAGGAAATATTTCTGAATTCTAAAAATTCTGAATTATTTATTGTGAATTAATTCAAATAGAAGTTCAATGAGAAAAGACTTCAATATTGAGTAATCAAATCATTCATTATAGAATTTGCTAGATCTTTTGAAAAAATGATTAATCAAACGAGAATAAAGAGAGAGTCCATTCTACATGTCAATATCGACAACAATGAAA-TTTATAGTAAGAGGAAAATCCGTCGATTCTNNNNNNNNNNNNNNNNNNNNNNNNNNNNNNNNNNNNNNNNNNNCCATTTGAATCCCATAAGTATTTTTTCTTTGATTTTATCAAAAATTCAAAAAAAAAAAAAAAAATTCACATTCTTTCTCATTCATTCAATTTTATCGTTTCACAAAAAGATCA-AAAATTTTGGATTATGCAAAAAAATCCATA------------TAAGAATCCTTATATGTA----------------------AGGAATCATTATCTCTATAATGAGGAATCATTATCTCTATAATGTA-----ATCATTACCAATCCATATCATTATC------------------------------------CTAACATCTACTAT-TCCA-TTTTTTTCACTAAATTGTTATTTGAGTTCCTTTAATTATTAAATAAT-AATTTTATTATTTAAATGACTTATCTATAAGTACATAGATACTGAGTATTTTACTCAGGTGATCAAAAAGAAAT
MF315014_MF314958_MF314974_Chamaedendron_fragilis_ETS_ITS_trnLF      CTGCATTTTGTTGCGGCCAACTGTCATGG-GGCGGTCTTTTCAC--TTTTTCCTTTTGCGTGCTCCTTTTGCCGCGGGCGATGGTTGCGAATGGTTGTCTGTTCGGTTCTTTCCCCACGGGGAACTAATTTGCGGGCTTCGGGACGGTC-TTTGCTTGCCCCGTGGATACTTGCTATCTTGGGTGCTGCCGTTTCATTGGGTGAGAACTTGCGTCGCAGTGGTGGATTGCTCCTATGCTTCGCTTGTATTTCGCCGTGTCTCGTGGATGCTGTGCCCGTCGAGGATTTCATGGGCCTCTGTTGCCCTGATTTTCTCGGGATCTCTGGTTGTGCACCGGATCACCG--CCCCGCGCCTCCTGTGTCTTGCTGTGGATGTTGGGCTGTCGGTGCGTTGCGTGCGCGGGCGTGTTCCGAGTGCATCTGTGAGGTG-TTTTT-CGATTCAGAGTGCAA--CTGTCGGTTCACGCCATGCGAGTGG-------A-TTCCCGTTTGGGG-TGCTCTCGAATGGCGTGTCGTCTCTTGCTCAGGATGGGCTACCTGGTTGATCCTGC?CAAGGTTTCCGTAGGTGAACCTGCGGAAGGATCATTGTCGCT-GCCCCGAAGAGAAC-AACCGTCGGGCGTGTGATTGAACCCCGCCGGGGAGGTGCGCTGCCGCCTCGGCCAAACCGGCACCGGCCTTCGCGCCCTAGCGGGGAGCGCTGGTCCTGTGCTGGAATAGGGCGTGGATTGACGCCAAGGAACATGAGATTTCGCGGCGGTCGGCCGAGCGCCGGGCGAGCGGCCTGCCGCCGCTGCAAAGGAACGTAAG-AAGACTCTCGGCAACGGATATCTCGGCTCTCGCATCGATGAAGAACGTAGCGAAATGCGATACGTGGTGTGAATTGCAGAATCCCGTGAACCATCGAGTCTTTGAACGCAAGTTGCGCCCGAGGGACCCGCCCGAGGGCACACCTGCCTCATGGGCGTTAGAAGCCCATCCATGCTCGGGCTCCGGGGCCCGACGCGGATCCTGGCCCTCCGAGCCTGTGGGCGCGGTGGGCCGAAGTGTGATGCTGTCGGTTGGGGCCGCGAGCGTCGAGTGGTGGGCACCGGCTGAGCGCTGCCTCGTGTCCCCTGACGACATAGGGCTTTGTCCGACCCCCGGACGAGGAGCCGGCTGACGCAGCGCTCTGCTGTGCGGCATCCTCGGACCGATACCCCAGGTCAGGTGGGGCTACCCGCCGAGTTTAAG?????????????????????????AGTGTTAACTTCCAAAATCAGAGAAACCCTGGAATGAAAAATGGGCAATCCTGAGCCAAATCTTTATTTTGAAAAAACTAATTCTATTCTAGTTATTAATTCTTTTTCTTATTCTATT--------------ATAACTAGAAGAAAATAACTAGAATAAAAAGGATAGGTGCAGAGACTCGATGGAAGCTATTCTAACGTAATAGAATTGATTACGTTCCATTGGTAAGTGCAATATCTTTATCGAAA-TAAGATAAAGGATAGCCCTATATACCAAAGACATACGTATATATACTGATTAATCAAATAATTCATGATAATCACAATCATGTTATATCATAACAAATTGTGAATGATT----ATGAAATAGCAAATTTGGAAGGAAATATTTATGAATTCAAATAATTCTGAATTATTTATTGTGAATTAATTCAAATAGAAGTTCAATGAGAAAAGACTTCAATATTGAGTAATCAAATCATTCATTATAGAATTTGCTAGATCTTTTGAAAAAATGATTAATCAAACGAGAATAAAGAGAGAGTCCATTCTACATGTCAATATCGACAACAATGAAA-TTTATAGTAAGAGGAAAATCCGTCGATTCTTGAAATCATGAGGGTTCAAGTCCCTCTATCCCCAATAAAAAGCCCATTTGAATCCCATAAGTATTTCTTCTTTTATTTTATCAAAAATTC-----AAAAAAAAAAA-TTCACATTCTTTCTCATTCATTCAATTTTATCGTTTCACAAAAAGATCA-AAAATTTTGGATTATGCAAAAAAATCCATA------------TAAGAATCCATATATGTA----------------------AGGAATCATTATCTCTATAATGAGGAATCATTATCTCTATAATGAA-----ATCATTACCAATCCATATCATTATC------------------------------------CTAACATCTACTAT-TCCA-TTTTTTTGACTAAATTGTTATTTGAGTTCCTTTTATTATTAAAAAAT-AAATTTAATATTTAAATGACTTATCTATAAGTACATAGATACTGAGTATTTTACTCAGGTGATCAAAAAGAAAT
MF315013_Chamaedendron_kuekenthaliana_ETS                            CTGCATTTTGTTGCGGCCAACTGTCATGG-GGTGGTCTTTTCAC--TTTTTGCTTTTGCGTGCTCCTTTTGCCGCGGGTGATGGTTGCGACTGGTTGTCTGTTTGGTTCTTTCCCCATGGGGAACTAATTTGTGGGCTTTGGGACGGTC-TTTGCTTGCCCCGTGGATACTTGCTATCTTGGGTGCTGCCGTTTTATTGGGTGAGAACTTGCGTCGCAGTGGCGGATTGCTCCTATGCTTCACTTGTATTTCACCGTGTCTCATGGATGCTGTGCCCGTTGAGGATTTCATGGGCCTCTGTTGCCCTGATTTTCTTGGGATCTCTGGTTGTGCACTGGATCATTG--CCCCACGCCTTTTGTATCTTGCTGTGGATGTTGGGCTGTCGGTGTGTTGCGTGTGCGGACGTGTTCCAAGTGCATGTGTGAGGTG-TTTTTTCGATTCTATGTGCAA--TTGTCGGTTCACGCCATGCGAGTGG-------A-TTCCCATTTGGGG-TGCTCTCAAATGACGTGTCGTCTCTTGCTTAGGATGGGCTACCTGGTTGATCCTGC???????????????????????????????????????????????????????????????????????????????????????????????????????????????????????????????????????????????????????????????????????????????????????????????????????????????????????????????????????????????????????????????????????????????????????????????????????????????????????????????????????????????????????????????????????????????????????????????????????????????????????????????????????????????????????????????????????????????????????????????????????????????????????????????????????????????????????????????????????????????????????????????????????????????????????????????????????????????????????????????????????????????????????????????????????????????????????????????????????????????????????????????????????????????????????????????????????????????????????????????????????????????????????????????????????????????????????????????????????????????????????????????????????????????????????????????????????????????????????????????????????????????????????????????????????????????????????????????????????????????????????????????????????????????????????????????????????????????????????????????????????????????????????????????????????????????????????????????????????????????????????????????????????????????????????????????????????????????????????????????????????????????????????????????????????????????????????????????????????????????????????????????????????????????????????????????????????????????????????????????????????????????????????????????????????????????????????????????????????????????????????????????????????????????????????????????????????????????????????????????????????????????????????????????????????????????????????????????????????????????????????????????????????????????????????????????????????????????????????????????????????????????????????????????????????????????????
MF315015_MF314964_MF314981_Chamaedendron_nervosa_ETS_ITS_trnLF       CTGCATTTTGTTGCGGCCAACTGTCATGG-GGTGGTCTTTTCAC--TTTTTGCTTTTGCGTGCTCCTTTTGCCGCGGGTGATGGTTGCGACTGGTTGTCTGTTTGGTTCTTTCCCCATGGGGAACTAATTTGTGGGCTTTGGGACGGTC-TTTGCTTGCCCCGTGGATACTTGCTATCTTGGGTGCTGCCGTTTTATTGGGTGAGAACTTGCGTCGCAGTGGTGGATTGCTCCTATGCTTCACTTGTATTTCACCGTGTCTCATGGATGCTGTGCCCGTCGAGGATTTCATGGGCCTCTGTTGCCCTGATTTTCTTGGGATCTCTGGTTGTGCACTGGATCATTG--CCCCACGCCTTCTGTATCTTGCTGTGGATGTTGGGCTGTCGGTGTGTTGCGTGCGCGGACGTGTTCCAAGTGCATATGTGAGGTG-TTTTTTCGATTCAATGTGCAA--TTGTCGGTTCACGCCATGCGAGTGG-------A-TTCCCATTTGGGG-TGCTCTCAAATGACGTGTCGTCTCTTGCTTAGGATGGGCTACCTGGTTGATCCTGC?CAAGGTTTCCGTAGGTGAACCTGCGGAAGGATCATTGTTGTTTGCCCTGAAAAGAAT-AACCGTTGGGCATGTGATTGAACCCTGTCGGGGAGGTGTGCTGCCGCCTCGGCCAAACCGGCACCGGCCTTCATGACCTATCGGGGAGCGTTGGTCCTGTGTTGAAATAGGGCGTGGATTGACGCCAAGGAACATGAGATTTTGTGGTGGTCGGCCGAGCGCTAGGCGAGCGGCCTGCCGTCGTTGCAAAGGAACACAAG-AAGACTCTCGGCAACGGATATCTCGGCTCTCGCATCGATGAAGAACGTAGCGAAATGCGATACGTGGTGTGAATTGCAGAATCCCGTGAACCATCGAGTCTTTGAACGCAAGTTGCGCCCGAGGGACCTGCCCGAGGGCACACCTGCCTCATGGGCGTTAGAAGCCCATCCATGCTCGGGCTCCGAGGCTCGATGCGGATCCTGGCCCTCCGAGCCTGTGGGCGCGGTGGGTCGAAGTGTGATGCTGTCGGATGGGGCCGCGAGCGTCGAGTGGTGGGCACTGGCTGAGCGCTGCCTCGTGTCCCTTGACGACATAGGGCTTTTTCCGACCCCCGAATGAGGAGCCGGCTGACGCAGCGCTGTGCTGTGCGGCATCCTCGGACCGATACCCCAGGTCAGGTGGGGCTACCCGCCGAGTTTAAG?????????????????ACTTGCTAAGTGTTAACTTCCAAAATCAGAGAAACCCTGGAATTCAAAATGGGCAATCCTGAGCCAAATCTTTATTTTGAAAAAACTAATTCTATTCTAGTTATTAATTCTTTTTCTTATTCTATT--------------ATAACTAGAAGAAAATAACTAGAATAAAAAGGATAGGTGCAGAGACTCGATGGAAGCTATTCTAACGTAATAGAATTGATTACGTTCCATTGGTAAGTGCAATATCTTTATCGAAA-TAAGATAAAGTATAGCCCTATATACCAAAGACATACGTATATATACTGATTAATCAAATAATTCATGATAATCACAATCATGTTATATCATAACAAATTGTGAATGATT----ATGAAATAGCAAATTTGGAAGGAAATATTTATGAATTCAAAAAATTCTGAATTATTTATTGTGAATTAATTCAAATAGAAGTTCAATGAGAAAAGACTTCAATATTGAGTAATCAAATCATTCATTATAGAATTTGCTAGATCTTTTGAAAAAATGATTAATCAAACGAGAATAAAGAGAGAGTCCATTCTACATGTCAATATCGACAACAATGAAA-TTTATAGTAAGAGGAAAATCCGTCGATTCTTGAAATCATGAGGGTTCAAGTCCCTCTATCCCCAATAAAAAGCCCATTTGAATCCCATAAGTATTTCTTCTTTTATTTTATCAAAAATTC-----AAAAAAAAAAAATTCACATTCTTTCTCATTCATTCAATTTTATCGTTTCACAAAAAGATCA-AAAATTTTGGATTATGCAAAAAAATCCATA------------TAAGAATCCATATATGTA----------------------AGGAATCATTATCTCTATAATGAGGAATCATTATCTCTATAATGAA-----ATCATTACCAATCCATATCATTATC------------------------------------CTAACATCTACTAT-TCCA-TTTTTTTGACTAAATTGTTATTTGAGTTCCTTTATTTATTAAATAAT-AAATTTAATATTTAAATGACTTATCTATAAGTACATAGATACTGAGTATTTTACTCAGGTGATCAAAAAGAAAT
MF315016_MF314970_MF314991_Chamaedendron_xyridioides_ETS_ITS_trnLF   CTGCATTTTGTTGCGGCCAACTGTCATGG-GGCGGTCTTTTCAC--TTTTTCCTTTTGCGTGCTCCTTTTGCCGCGGGTGATGGTTGCGACTGGTTGTCTGTTTGGTTCTTTCCCCATGGGGAACTAATTTGTGGGCTTTGGGACGGTC-TTTGCTTGCCCCGTGGATACTTGCTATCTTGGGTGCTGCCGTTTTATTGGGTGAGAACTTGCGTCGCAGTGGTGGATTGCTCCTATGCTTCACTTGTATTTCACCATGTCTCATGGATGCTGTGCCCGTCGAGGATTTCATGGGCCTCTGTTGCCCTGATTTTCTTGGGATCTCTGGTTGTGCACTGGATCATTG--CCCCACGCCTTCTGTATCATGCTGTGGATGTTGGGCTGTCGGTGTGTTGCGTGCGCGGACGTGTTCCAAGTGCATATGTGAGGTG-TTTTTTCGATTCAATGTGCAA--TTGTCGGTTCACGCCATGCGAGTGG-------A-TTCCCATTTGGGG-TGCTCTCAAATGACGTGTCGTCTCTTGCTTAGGATGGGCTACCTGGTTGATCCTGC?CAAGGTTTCCGTAGGTGAACCTGCGGAAGGATCATTGTTGTT-GCCCTGAAAAGAAT-AACCGTTGGGCATGTGATTGAACCCTGTCGGGGAGGTGTGCTGCCGCCTCGGCCAAACCGGCACCGGCCTTCATGCCCTATCGGGGAGCGTTGGTCCTGTGTTGAAATAGGGCGTGGATTGACGCCAAGGAACATGAGATTTTGCGGTGGTCGGCCGAGCGCTAGGCGAGCGGCCTGCCGTCGTTGCAAAGGAACATAAG-AAGACTCTCGGCAACGGATATCTCGGCTCTCGCATCGATGAAGAACGTAGCGAAATGCGATACGTGGTGTGAATTGCAGAATCCCGTGAACCATCGAGTCTTTGAACGCAAGTTGCGCCCGAGGGACCTGCCCGAGGGCACACCTGCCTCATGGGCGTTAGAAGCCCATCCATGCTCGGGCTCCGAGGCCCGATGCGGACCCTGGCCCTCCGAGCCTGTGGGCGCGGTGGGCCGAAGTGTGATGCTGTCGGATGGGGCCGCGAGCGTCGAGTGGTGGGCACTGGCTGAGCGCTGCCTCGTGTCCCTTGACGACATAGGGCTTTGTCCGACCCCCGAATGAGGAGCCGGCTGACGCAGCGCTATGCTGTGCGGCATCCTCGGACCGATACCCCAGGTCAGGTGGGGCTACCCGCCGAGTTTAAG?????????????????????????????????????????????????????????????????????????????GAGCCAAATCTTTATTTTGAAAAAACTAATTCTATTCTAGTTATTAATTCTTTTTCTTATTCTATT--------------ATAACTAGAAGAAAATAACTAGAATAAAAAGGATAGGTGCAGAGACTCGATGGAAGCTATTCTAACGTAATAGAATTGATTACGTTCCATTGGTAAGTGCAATATCTTTATCGAAA-TAAGATAAAGGATAGCCCTATATACCAAAGACATACGTATATATACTGATTAATCAAATAATTCATGATAATCACAATCATGTTATATCATAACAAATTGTGAATGATT----ATGAAATAGCAAATTTGGAAGGAAATATTTATGAATTCAAAAAATTCTGAATTATTTATTGTGAATTAATTCAAATAGAAGTTCAATGAGAAAAGACTTCAATATTGAGTAATCAAATCATTCATTATAGAATTTGCTAGATCTTTTGAAAAAATGATTAATCAAACGAGAATAAAGAGAGAGTCCATTCTACATGTCAATATCGACAACAATGAAA-TTTATAGTAAGAGGAAAATCCGTCGATTCTTGAAATCATGAGGGTTCAAGTCCCTCTATCCCCAATAAAAAGCCCATTTGAATCCCATAAGTATTTCTTCTTTTATTTTATCAAAAATTC-------AAAAAAAAAATTCACATTCTTTCTCATTCATTCAATTTTATCGTTTCACAAAAAGATCA-AAAATTTTGGATTATGCAAAAAAATCCATA------------TAAGAATCCATATATGTA----------------------AGGAATCATTATCTCTATAATGAGGAATCATTATCTCTATAATGAA-----ATCATTACCAATCCATATCATTATC------------------------------------CTAACATCTACTAT-TCCA-TTTTTTTGACTAAATTGTTATTTGAGTTCCTTTAATTATTAAATAAT-AAATTTATTATTTAAATGACTTATCTATAAGTACATAGATACTGAGTATTTTACTCAGGTGATCAAAAAGAAAT
MF315002_DQ450466_DQ456956_Oreobolus_acutifolius_ETS_ITS_trnLF       CTGCATTTTGTTGCGGCCAACTGTCATGG-GGTGGTCTTTTCAC--TTTTTCGTTTTGCGTGCTCCTTTTGCGGCGGGGGATGGTTGCGACTGGTTGTCTGTTTGGTTCTATCCCCATGGGGAACTAATTTGTGGGCTTTGGGACGGTC-TTTGCTTGCCCCGTGGATACTTGCTATCTTGGGTGCAGCCGTTTTATTGGGTGAGAACTTGCGTCGCAGTGGTGGATTGCTCCTATGCTTCACTTGTATTTCACCGTGTCTCATGGATGCTGTGCCCGTCGAGGATTTCATGGGCCTCTGTTGCCTTGATTTTCTTGGGATCTCTGGTTGTGCACTGGTTCATTG-CCCCCACGCCTTCTGTATCTTGCTGTGGATGTTGTGCTGTCGGTGTGTTGCGTGCGGGGACGTGTTCCAAGTGCATGTGTGAGATG-TTTTTCCGATTCAATGTGCAA--CTGTCGGTTCACGCCATGCGAGTGG-------A-TTCCCATTTGGGG-TGCTCTCCAATGACGTGTCGTCTCTTGCTTAGGACGGGCTACCTGGTTGATCCTGC?CAAGGTTTCCGTAGGTGAACCTGCGGAAGGATCATTGTTGTT-GCCTTGAAAAGAAT-AACCGTCGGACATGTGATTGAACCCTGCCGGGGAGGTGTGCTGCCGCCTCGGCCAAACCGGCACCGGCCTTCATGCCCTATCGGGGAGCGTTGGTCTTGTGCTGAAATACGGCGTGGATTGACGCCAAGGAACATGAGATTTTGTGGTGGTCGGCCGACCGCTAGGCGAGCGGCCTGCCGCCGTTGCAAAGGAACATAAG-AAGACTCTCGGCAACGGATATCTCGGCTCTCGCATCGATGAAGAACGCAGCGAAATGCGATACGTGGTGTGAATTGCAGAATCCCGTGAACCATCGAGTCTTTGAACGCAAGTTGCGCCCGAGGGACCTGCCCGAGGGCACACCTGCCTCATGGGCGTTAGAAGCCCATCCATGCTCGGGCTCCGAGGCCTGATGTGGATCCTGGCCCTCCGAGCCTGTGGGCGCGGTGGTCCGAAGTGTGATGCTGTCGGATGGGGCCGCGAGCGTCGAGTGGTGGGCACTGGCTGAGCGCTGCCTCGTGTCCCTTGCCGACATAGGGCTTTGTCCGACCCCCGAATGAGGAGCCGGCTGACGCAGCGCTATGCTGTGCGGCATCCTCGGACCGATACCCCAGGTCAGGTGGGGCTACCCGCCGAGTTTAAG???????????????????????????????????????????????????CCCTGGAATTAAAAATGGGCAATCCTGAGCCAAATCTTTATTTTGAAAAAACTAATTCTATTCTAGTTATTAATTCTTTTTCTTATTCTATT--------------ATAACTAGAATAAAATAACTAGAATAAAAAGGATAGGTGCAGAGACTCGATGGAAGCTATTCTAACGTAATAGAATTGATTACGTTCCATTGGTAAGTGCAATATCTTTATCGAAA-TAAGATAAAGGATAGCCCTATATACCAAAGACATACGTATATATACTGATTAATCAAATAATTCATGATAATCACAATCATGTTATATCATAACAAATTGTGAATTTTT----ATGAAATAGCAAATTTGGAAGGAAATATTTATGAATTCAAAAAATTCTGAATTATTTATTGTGAATTAATTCAAATAGAAGTTCAATGAGAAAAGACTTCAATATTGAGTAATCAAATCATTCATTATAGAATTTGCTAGATCTTTTGAAAAAAGGATTAATCAAACGAGAATAAAGAGAGAGTCCATTCTACATGTCAATAT------------------------------------GTCAA------------------------------------------------C---------CCATAAGTATTTCTTCTTTTATTTTATCAAAAATTC------AAAAAAAAAAATTCACATTCTTTCTCATTCATTCCATTTTATCGTTTCACAAAAAGATCA-AAAATTTTGGATTATGCAAAAAAATCCATA------------TAAGAATCCATATATGTA----------------------AGGAATCATTATCTCTATAATGAGGAATCATTATCTCTATAATGAA-----ATCATTACCAATCCATATCATTATC------------------------------------CTAACATCTACTATGTCCA-TTTTTTTGACTAAATTGTTATTTGAGTTCCTTTAATTTTTAAATAAT-AAATTTATTATTTAAATGACTTATGTATAAGTACATAGATACTGAGT???????????????????????????
DQ450472_DQ456962_Oreobolus_obtusangulus_ITS_trnLF                   ?????????????????????????????????????????????????????????????????????????????????????????????????????????????????????????????????????????????????????????????????????????????????????????????????????????????????????????????????????????????????????????????????????????????????????????????????????????????????????????????????????????????????????????????????????????????????????????????????????????????????????????????????????????????????????????????????????????????????????????????????????????????????????????????????????????????????????????????????????????????????CAAGGTTTCCGTAGGTGAACCTGCGGAAGGATCATTGTTGTT-GCCTTGAAAAGAAT-AACCGTTGGGCATGTGATTGAACCCTGCCGGGGAGGTGTGCTGCCGCCTCGGCCAAACCGGCACCGGCCTTCACGCCTTATCGGGGAGCGTTGGTCCTGTGCTGGAATACGGCGTGGATTGACGCCAAGGAACATGAGATTTTGTGGTGGTGGGCCGAGCGCTAGGCGTGCGGCCCGCCGTCGCTGCAAAGGAACATAAG-AAGACTCTCGGCAACGGATATCTCGGCTCTCGCATCGATGAAGAACGCAGCGAAATGCGATACGTGGTGTGAATTGCAGAATCCCGTGAACCATCGAGTCTTTGAACGCAAGTTGCGCCCGAGGGACCTGCCCGAGGGCACACCTGCCTCATGGGCGTTAGAAGCCCATCCATGCTCGGGCTCTGAGGCCTGATGCGGATCCTGGCCCTCCGAGCCTGTGGGCGCGGTGGTCCGAAGTGTGATGCTGTCGGATGGGGCCGCGAGCGTCGAGTGGTGGGCACCGGCTGAGCGCTGCCTCGTGTCCCTTGCCGACATAGGGCTTTGTCCGACCCCCGAATGAGGAGCCGGTTGATGCAGCGCTATGCTGTGCGGCATCCTCGGACCGATACCCCAGGTCAGGTGAGGCTACCCGCCGAGTTTAAG?????????????????????????????????????????????????????????????????????????????????????????????????????????????????????????????????????????????????????????????????????????????????????????????????????????????????????????????????????????????????????????????????????????????????????????????????????????????????????????????????????????????????????????????????????-------------??????????????????????????????????????????????????????????????????????????????????????????????????????????????????????????????????????????????????????????????????????????????????????????????????????????????????????????????????????????-????????????????????????????????????????????????????????????????????????????TTTGAATCCCATAAG-ATTTCTTCTTTTATTTTATCAAAAATTC-----AAAAAAAAAAAATTCACATTCTTTCTCATTCATTCAAA-------TTTCACAAAAAGAAAAAAAAATTTTGGATTATGCAAAAAAATCCATATAAGAATCCATATAAGAATCCATATATGTA----------------------AGGAATCATT----------------------ATATCTATAATGAGGAATCATTATC-------------------------------------------------------CTAACATCTACTAT-TCCATTTTTTTTGACTAATTTGTTATTTGAGTTCCTTTAATTTTTAAATAAT-AAATTTATTATTTAAATGACTTATCTATAAGT??????????????????????????????????????????
MF315006_DQ450476_DQ456966_Oreobolus_pumilio_ETS_ITS_trnLF           CTGCATTTTGTTGCGGCCAACTGTCATGG-GGCGGTCTTTTCACC--TTTTCCTTTTGCGTGCTCCTTTTGCCGCGGGGGATGGTTGCGACTGGTTGTCTGTTTGGTTCTATCCCCATGGGGAACTAATTTGTGGGCTTTGGGACGGTC-TTTGCTTGCCCCGTGGGTACTTGCTATCTTGGGTGCAGCCGTTTTATTGGGTGAGAACTTGCGTCGCAGTGGTGGATTGCTCCTATGCTTCACTTGTATTTCACCGTGTCTCATGGATGCTGTGCCCGTCGAGGCTTTCATGGGCCTCTGTTGCCTTGATTTTCTTGGGATGTCTGGTTGTGCACTGGATCATTG-CCCCCACGCCTTCTGTACCTTGCTGTGGATGTTGGGCTGTCGGTGTGTTGCGTGCGGGGACGTGTTCCAAGTGCATATGCGAGATG-TTTTTCCGATTCAACGTGCAA--TTGTCGGTTCACGCCATGCGAGTGG-------A-TTCCCATTTGGGG-TGCTCTCAGATGACGTGTCGTCTCTTGCTTAGGACGGGCTACCTGGTTGATCCTGC?CAAGGTTTCCGTAGGTGAACCTGCGGAAGGATCATTGTTGTT-GCCTTGAAAAGAAT-AACCGTTGGGCATGTGATTGAACCCTGCCGGGGAGGTGTGCTGCCGCCTCGGCCAAACCGGCACCGGCCTTCATGCCCTATCGGGGAGCGTTGGTCCTGTGCTGAAATACGGCGTGGGTTGACGCCAAGGAACATGAGATTTTGTGGTGGTCGGCCGAGCGCTAGGCGAGCGGCCTGCCGTCGTTGCAAAGGAACATAAG-AAGACTCTCGGCAACGGATATCTCGGCTCTCGCATCGATGAAGAACGTAGCGAAATGCGATACGTGGTGTGAATTGCAGAATCCCGTGAACCATCGAGTCTTTGAACGCAAGTTGCGCCCGAGGGACCTGCCCGAGGGCACACCTGCCTCATGGGCGTTAGAAGCCCATCCATGCTCGGGCTCCGAGGCCTGATGCGGATCTTGGCCCTCCGAGCCTGTGGGCGCGGTGGGCCGAAGTGTGATGCTGTCGGATGGGGCCGCGAGCGTCGAGTGGTGGGCACTGGCTGAGCGCTGCCTCGTGTCCCTTGCCGACATAGGGCTTTGTCCGACCCCCGAATGAGGAGCCGGCTGACGCAGCGCCATGCTGTGCGGCATCCTCGGACCGATACCCCAGGTCAGGTGGGGCTACCCGCCGAGTTTAAG???????????????????????????????????????????????????CCCTGGAATTAAAAATGGGCAATCCTGAGCCAAATCTTTATTTTGAAAAAACTAATTCTATTCTACTTATTAATTCTTTTTCTTATTCTATTATAACTAGAATAAAATAACTAGAATAAAATAACTAGAATAAAAAGGATAGGTGCAGAGACTCGATGGAAGCTATTCTAACGTAATAGAATTGATTACGTTCCATTGGAACGTGCAATATCTTTATCGAAA-TAAGATAAAGGATAGCCCTATATACCAAAGACATACGTATATATACTTATTAATCAAATAATTCATGATAATCACAATCATGTTATATCATAACAAATTGTTAATGATT----ATGAAATAGCAAATTTGGAAGGAAATATTTATGAATTCAAAAAATTCTGAATTATTTATTGTGAATTAATTCAAATAGAAGTTCAATGAGAAAAGACTTCAATATTGAGTAATCAAATCATTCATTATAGAATTTGCTAGATCTTTTGAAAAAATGATTAATCAAACGAGAATAAAGAGAGAGTCCATTCTACATGTCAATATCGACAACAATGAAA-TTTATAGTAAGAGGAAAATCCGTCGATTCTTGAAATCATGAGGGTTCAAGTCCCTCTATCCCCAATAAAAAGCCCATTTGAATCCCATAAGTATTTCTTCTTTTATTTTATCAAAAATTCA--AAAAAAAAAAAAAATTCACATTCTTTCTCATTCATTCAATTTTATCGTTTCACAAAAAGATCA-AAAATTTTTGATTATGCAAAAAAATCCATA------------TAAGAATCCATATATGTA----------------------AGGAATCATTATCTCTATAATGAGGAATCATTATCTCTATAATGAA-----ATCATTACCAATCCATATCATTATC------------------------------------CTAACATCTACTAT-TCCA-TTTTTTTGACTAAATTGTTATTTGAGTTCCTTTAATTTTTAAATAAT-AAATTTATTATTTAAATGACTTATCTATAAGTACATAGATACTGAGT???????????????????????????
MH512812_MH512829_MH512841_Costularia_andringitrensis_ETS_ITS_trnLF  CTGCATTTTGTTGCGGCCAACTGTCATGG-GGCAGTCTTTTCAC-TTTTTTCTTTTTGCGTGCTCCTTTTGCCACG-GGGATGGTTGCATCTGGTTGTCTGTTTGGTTCTATCCCCATGGGGAACTAATTTGTGGGCTTTGGGACGGTC-TTTGCTTGCCCCGTGGATACTTGCTGTCTTGGGTGCAGCCGTATTATTGGGTGAGAACTTGCGTCGCAGTGGTGGATTGCTCCTATGCTTCACTTGTATTTCACCGTGTCTCATGGATGCTGTGCCTGTCGAGGATTTCATGGGCCTCTGTTGCCCTGATTTTCTTGGGATCTCTGGTTGTGCACTGGATCATTG--CCCCACGCCTTCTGTATCTTGCTGTGGATGTTGGGCTGTCGGTGTGTTGCGTGCGGGGACGTGTTCCAAGTGCATTTGTGAGATG-TTTTTCCGATTCAATGTGCAATTTTGACGGTTCACGCCATGCGAGTGG-------A-TTCCCATTTGGGG-TTCTCTTGAATGACGTGTCGTCTCTTGCTGAGGACGGGCTACCTGGTTGATCCTGC?CAAGGTTTCCGTAGGTGAACCTGCGGAAGGATCATTGTTGTT-GCCTTGAAAAGAATAAACCGTTGGGCATGTGATTGAACCCTGCAGGGGAGGTGTGCTGCCGCCTCGGCCAAACCGGCACCGGCCTTCATGCCCTATCGGGGAGCGTTGGTCCTGTGTTGAAATACGGCGTGGATTGACGCCAAGGAACATGAGATTTTGTGGTGGTCGGCCGAGCGTTAGGCGAGCGGCCTGCCGTAGTTGCAAAGGAACATAAG-AAGACTCTCGGCAACGGATATCTTGGCTCTCGCATCGATGAAGAACGTAGCGAAATGCGATACGTGGTGTGAATTGCAGAATCCCGTGAACCATCGAGTCTTTGAACGCAAGTTGCGCCTGAGGGACCTGCCCGAGGGCACACCTGCCTCATGGGCGTTAGAAGCCCATCCTTGCTCGGGCTTTGAGGCCTGATGCGGATCCTGGCCCTCCGAGCCTGTGGGCGCGGTGGGCTGAAGTTTGATGCTGTCGGATGGGGCCGCGAGCGTCGAGTGGTGGGCACAGGCTGAGCGCTGCCTCGTGTCCCTTGCCGACATAGGGCTTTGTCCGACCCCCGAATGAGGAGCCGGTTGACGCAGCGCTATGCTGTGCGGCATCCTCGGACCGATACCCCAGGTCAGGTGGGGCTACCCGCCGAGTTTAAG??????????????????CTTGCTAAGTGTTAACTTCCAAAATCAGAGAAACCCTGGAATTAAAAATGGGCAATCCTGAGCCAAATCTTTATTTTGAAAAAACTAATTCTATTCTAGTTATTAATTCTTTTTCTTATTCTATT--------------ATAACTAGAATAAAATAACTAGAATAAAAAGGATAGGTGCAGAGACTCGATGGAAGCTATTCTAACGTAATAGAATTGATTACGTTCCATTGGTAAGTGCAATATCTTTATCGAAATTAAGATAAAGGATAGCCCTATATACCAAAGACATACGTATATATACTGATTAATCAAATAATTCATGATAATCACAATCATGTTATATCATAACAAATTGTGAATGATT----ATGAAATAGCAAATTTGGAAGGAAATATTTATGAATTCAAAAAATTCTGAATTATTTATTGTGAATTAATTCAAATAGAAGTTCAATGAGAAAAGACTTCAATATTGAGTAATCAAATCATTCATTATAGAATTTGCTAGATCTTTTGAAAAAATGATTAATCAAACGAGAATAAAGAGAGAGTCCATTCTACATGTCAATATCGACAACAATGAAA-TTTATAGTAAGAGGAAAATCCGTCGATTCTTTAAATCATGAGGGTTCAAGTCCCTCTATCCCCAATAAAAAGCCCATTTAAATCCCATAAGTATTTCTTCTTTTATTTTATCAAAAATTC-------AAAAAAAAAATTCACATTCTTTCTCATTCATTCAATTTTATCGTTTCACAAAAAGATCA-AAAATTTTGGATTATGCAAAAAAATCCATAT-----------TAAGAATCCATATATGTA----------------------AGGAATCATTATCTCTATAATGAGGAATCATTATCTCTATAATGAA-----ATCATTACCAATCCATATCATTATC------------------------------------CTAACATCTACTAT-TCCA--TTTTTTGACTAAATTGTTATTTGAGTTCCTTTAATTTTTCATTTTT-AAATTTATTATTTAAATGACTTATCTATAAGTACATAGATACTGAGTATTTTACTCAGGTGATCAAAAAGAAAT
MH512813_MH512830_MH512842_Costularia_cadetii_ETS_ITS_trnLF          CTGCATTTTGTTGCGGCCAACTGTCATGG-GGCAGTCTTTTCAC-TTTTTTCCTTTTGTGTGCTCCTTTTGCCGCG-GGGATGGTTGCGTCTGGTTGTCTGTTTGGTTCTATCCCCATGGGGAACTAATTTGTGGGCTTTGGGACGGTC-TTTGCTTGCCCCGTGGATACTTGCTATCTTGGGTGCAGCCGTATTATTGGGTGAGATCTTGCGTTGCAGTGGTGGATTGCTCCTATGCTTCACTTGTATTTCAGTGTGTCTCATGGATGCTGTGCCCGTCGAGGATTTCATGGGCCTCTGTTGCCCTGATTTTCTTGGGATCTCTGGTTGTGCACTGGATCATTG--CCCCACGCCTTCTGTATCTTGCTGTGGATGTTGGGCTGTCGGTGTGTTGTGTGCGGGGACGTGTTCCAAGTGCATATGTGAGATGTTTTTTCCGATTCAATGTGCAA--TTGTTGGTGCACGCCATGCGAGTGG-------A-TTCCCATTTGGGG-TTCTCTCTAATGACGTGTCGTCTCTTGCTTAGGACGGGCTACCTGGTTGATCCTGC?????????????????????????????????????????????CCATGAAACGAATAAACCGCTGGGCATGTGATTGAACCCTGTCGGGGAGGTGTGCTGCCGCCTCGGCCAAACTGGCACTGGCCTTCATGCCCTATCAGGGAGCGTTGGTCCTGTGTTGAAATACGGCGTGGATTGACGCCAAGGAACATGAGATTTTGTGGTGGTCGGC-----------CGAGCGGCCTGCCGTCGTTGCAAAGGAACATAAG-AAGACTCTCGGCAACGGATATCTTGGCTCTCGCATCGATGAAGAACGTAGCGAAATGCGATACGTGGTGTGAATTGCAGAATCCCGTGAACCATCGAGTCTTTGAACGCAAGTTGCGCCCGAGGGACCTGCCCGAGGGCACACCTGCCTCATGGGCGTTAGAAGCCCATCCATGCTCGGGCTTTGAGTCCTGATGCGGATCCTGGCCTTCCGAGCTTGTGGGCGCGGTGGGCCGAAGTGTGATGCTGTCGGATGGGGCCGCGAGCGTCGAGTGGTGGGCACTGGCTGAGCGCTGCCTCGTGTCCCTTGCCGACATAGGGCTTTGTCCGACCCCCGAATGAGGAGCCGGCTGACGCAGCGCTATGCTGTGCGGCATCCTCGGACCGATACCCCAGGTCAGGTGGGGCTACCCGCCGAGTTTAAG??????????????????????????????????????????????????????TGGAATTAAAAATGGGCAATCCTGAGCCAAATCTTTATTTTGAAAAAACTAATTCTATTCTAGTTATTAATTCTTTTTCTTATTCTATT--------------ATAACTAGAATAAAATAACTAGAAT-AAAAGGATAGGTGCAGAGACTCGATGGAAGCTATTCTAACGTAATAGAATTGATTACGTTCCATTGGTAAGTGCAATATCTTTATCGAAA-TAAGATAAAGGATAGCCCTATATACCAAAGACATACGTATATATACTGATTAATCAAATAATTCATGATAATCACAATCATGTTATATCATAACAAATTGTGAATGATT----ATGAAATAGCAAATTTGGAAGGAAATATTTATGAATTCAAAAAATTCTGAATTATTTATTGTGAATTAATTCAAATAGAAGTTCAATGAGAAAAGACTTCAATATTGAGTAATCAAATCATTCATTATAGAATTTGCTAGATCTTTTGAAAAAATGATTAATCAAACGAGAATAAAGAGAGAGTCCATTCTACATGTCAATATCGACAACAATGAAA-TTTATAGTAAGAGGAAAATCCGTCGATTCTTGAAATCATGAGGGTTCAAGTCCCTCTATCCCCAATAAAAAGCCCATTTAAATCCCATAAGTATTTCTTCTTTTATTTTATCAAAAATTC-------AAAAAAAAAATTCACATTCTTTCTCATTCATTCAATTTTATCGTTTCACAAAAAGATCA-AAAATTTTGGATTATGCAAAAAAATCCATA------------TAAGAATCCATATATGTA----------------------AGGAATCATTATCTCTATAATGAGGAATCATTATCTCTATAATGAA-----ATCATTACCAATCCATATCATTATC------------------------------------CTAACATCTACTAT-TCCA-TTTT??????????????????????????????????????????????????????????????????????????????????????????????????????????????????????
MF315017_Costularia_humbertii_ETS                                    CTGCATTTTGTTGCGGCCAACTGTCATGGGGGCAGTCTTTTCACATTTTTTCCTTTTGTGTGCTCCTTTTGCCGCG-GGGATGGTTGCGTCTGGTTGTCTGTTTGGTTCTATCCCCATGGGGAACTAATTTGGGGGCTTTGGGACGGTC-TTTGCTTGCCCCGTGGATACTTGCTATCTTGGGTGCAGCCGTATTATTGGGTGAGATCTTGCGTTGCAGTGGAGGATTGCTCCTGTGCTTCACTTGTATTTCACCGTGTCTCATGGATGCTGTGCCCGTCGAGGATTTCATGGGCCTCTGTTGCCCTGATTTTCTTGGGATCTCTGGTTGTGCACTGGATCATTG--CCCCACGCCTTCTGTATCTTGCTGTGGATGTTGGGCTGTCGGTGTGTTGCGTGCGGGGACGTGTTCCAAGTGCATATGTGAGATGTTTTTTCCGATTCAATGTGCAA--TTGATGGTGCACGCCGTGCGAGTGG-------A-TTCCCATTTGGGG-TTCTCTCTAATGACGTGTCGTCTCTTGCTTAGGACCGGCTACCTGGTTGATCCTGC???????????????????????????????????????????????????????????????????????????????????????????????????????????????????????????????????????????????????????????????????????????????????????????????????????????????????????????????????????????????????????????????????????????????????????????????????????????????????????????????????????????????????????????????????????????????????????????????????????????????????????????????????????????????????????????????????????????????????????????????????????????????????????????????????????????????????????????????????????????????????????????????????????????????????????????????????????????????????????????????????????????????????????????????????????????????????????????????????????????????????????????????????????????????????????????????????????????????????????????????????????????????????????????????????????????????????????????????????????????????????????????????????????????????????????????????????????????????????????????????????????????????????????????????????????????????????????????????????????????????????????????????????????????????????????????????????????????????????????????????????????????????????????????????????????????????????????????????????????????????????????????????????????????????????????????????????????????????????????????????????????????????????????????????????????????????????????????????????????????????????????????????????????????????????????????????????????????????????????????????????????????????????????????????????????????????????????????????????????????????????????????????????????????????????????????????????????????????????????????????????????????????????????????????????????????????????????????????????????????????????????????????????????????????????????????????????????????????????????????????????????????????????????????????????????????????????
MH512815_MH512832_Costularia_itremoensis_ETS_ITS                     CTGCATTTTGTTGCGGCCAACTGTCATGG-GGCAGTCTTTTCAC-TTTTTTCTTTTTGCGTGCTCCTTTTGCCACG-GGGATGGTTGCGTCTGGTTGTCTGTTTGGTTCTATCCCCATGGGGAACTAATTTGTGGGCTTTGGGACGGTC-TTTGCTTGCCCCGTGGATACTTGCTGTCTTGGGTGCAGCCGTATTATTGGGTGAGAACTTGCGTCGCAGTGGTGGATTGCTCCTATGCTTCACTTGTATTTCACCGTGTCTCATGGATGCTGTGCCTGTCGAGGATTTCATGGGCCTCTGTTGCCCTGATTTTCTTGGGATCTCTGGTTGTGCACTGGATCATTG--CCCCACGCCTTCTGTATCTTGCTGTGGATGTTGGGCTGTCGGTGTGTTGCGTGCGGGGACGTGTTCCAAGTGCATTTGTGAGATG-TTTTTCCGATTCAATGTGCAA--TTGACGGTTCACGCCATGCGAGTGG-------T-TTCCCATTTGGGG-TTCTCTTGAATGACGTGTCGTCTCTTGCTGAGGACGGGCTACCTGGTTGATCCTGC?CAAGGTTTCCGTAGGTGAACCTGCGGAAGGATCATTGTTGTT-GCCTTGAAAAGAATAAACCGTTGGGCATGTGATTGAACCCTACAGGGGAGGTGTGCTGCCGCCTCGGCCAAACCGGCACCGGCCTTCATGCCCTATCGGGGAGCGTTGGTCCTGTGTTGAAATACGGCGTGGATTGACGCCAAGGAACATGAGATTTTGTGGTGGTCGGCCGAGCGCTAGGCGAGCGGCCTGCCGTAGTTGCAAAGGAACATAAG-AAGACTCTCGGCAACGGATATCTTGGCTCTCGCATCGATGAAGAACGTAGCGAAATGCGATACGTGGTGTGAATTGCAGAATCCCGTGAACCATCGAGTCTTTGAACGCAAGTTGCGCCTGAGGGACCTGCCCGAGGGCACACCTGCCTCATGGGCGTTAGAAGCCCATCCTTGCTCGGGCTTTGAGGCCTGATGCGGATCCTGGCCCTCCGAGCCTGTGGGCGCGGTGGGCTGAAGTGTGATGCTGTCGGATGGGGCCGCGAGCGTCGAGTGGTGGGCACAGGCTGAGCGCTGCCTCGTGTCCCTTGCCGACATAGGGCTTTGTCCGACCCCCGAATGAGGAGCCGGTTGACGCAGCGCTATGCTGTGCGGCATCCTCGGACCGATACCCCAGGTCAGGTGGGGCTACCCGCCGAGTTTAAG????????????????????????????????????????????????????????????????????????????????????????????????????????????????????????????????????????????????????????????????????????????????????????????????????????????????????????????????????????????????????????????????????????????????????????????????????????????????????????????????????????????????????????????????????????????????????????????????????????????????????????????????????????????????????????????????????????????????????????????????????????????????????????????????????????????????????????????????????????????????????????????????????????????????????????????????????????????????????????????????????????????????????????????????????????????????????????????????????????????????????????????????????????????????????????????????????????????????????????????????????????????????????????????????????????????????????????????????????????????????????????????????????????????????????????????????????????????????????????????????????????????????????????????????????????????????????????????????????????????????????????????????????????????????????????????????????????????????????????????????????????
MH512814_MH512831_MH512843_Costularia_itremoesis_ETS_ITS_trnLF       CTGCATTTTGTTGCGGCCAACTGTCATGG-GGCAGTCTTTTCAC-TTTTTTCTTTTTGCGTGCTCCTTTTGCCACG-GGGATGGTTGCGTCTGGTTGTCTGTTTGGTTCTATCCCCATGGGGAACTAATTTGTGGGCTTTGGGACGGTC-TTTGCTTGCCCCGTGGATACTTGCTGTCTTGGGTGCAGCCGTATTATTGGGTGAGAACTTGCGTCGCAGTGGTGAATTGCTCCTATGCTTCACTTGTATTTCGCCGTGTCTCATGGATGCTGTGCCTGTCGAGGATTTCATGGGCCTCTGTTGCCCTGATTTTCTTGGGATCTCTGGTTGTGCACTGGTTCATTG--CCCCACGCCTTCTGTATCTTGCTGTGGATGTTGGGCTGTCGGTGTGTTGCGTGCGGGGACGTGTTCCAAGTGCATTTGTGAGATG-TTTTTCCGATTCAATGTGCAA--TCGACGGTTCACGCCATGCGAGTGG-------A-TTCCCATTTGGGG-TTCTCTTGAATGACGTGTCGTCTCTTGCTGAGGACGGGCTACCTGGTTGATCCTGC?CAAGGTTTCCGTAGGTGAACCTGCGGAAGGATCATTGTTGTT-GCCTTGAAAAGAATAAACCGTTGGGCATGTGATTGAACCCTGCAGGGGAGGTGTGCTGCCGCCTCGGCCAAACCGGCACCGGCCTTCATGCCCTATCGGGGAGCGTTGGTCCTGTGTTGAAATACGGCGTGGATTGACGCCAAGGAACATGAGATTTTGTGGTGGTCGGCCGAGCGCTAGGCGAGCGGCCTGCCGTAGTTGCAAAGGAACATAAG-AAGACTCTCGGCAACGGATATCTTGGCTCTCGCATCGATGAAGAACGTAGCGAAATGCGATACGTGGTGTGAATTGCAGAATCCCGTGAACCATCGAGTCTTTGAACGCAAGTTGCGCCTGAGGGACCTGCCCGAGGGCACACCTGCCTCATGGGCGTTAGAAGCCCATCCTTGCTCGGGCTTTGAGGCCTGATGCGGATCCTGGCCCTCCGAGCCTGTGGGCGCGGTGGGCTGAAGTGTGATGCTGTCGGATGGGGCCGCGAGCGTCGAGTGGTGGGCACAGGCTGAGCGCTGCCTCGTGTCCCTTGCCGACATAGGGCTTTGTCCGACCCCCGAATGAGGAGCCGGTTGACGCAGCGCTATGCTGTGCGGCATCCTCGGACCGATACCCCAGGTCAGGTGGGGCTACCCGCCGAGTTTAAG??????????????????CTTGCTAAGTGTTAACTTCCAAAATCAGAGAAACCCTGGAATTAAAAATGGGCAATCCTGAGCCAAATCTTTATTTTGAAAAAACTAATTCTATTCTAGTTATTAATTCTTTTTCTTATTCTATT--------------ATAACTAGAATAAAATAACTAGAATAAAAAGGATAGGTGCAGAGACTCGATGGAAGCTATTCTAACGTAATAGAATTGATTACGTTCCATTGGTAAGTGCAATATCTTTATCGATA-TAAGATAAAGGATAGCCCTATATACCAAAGACATACGTATATATACTGATTAATCAAATAATTTATGATAATCACAATCATGTTATATCATAACAAATTGTGAATGATT----ATGAAATAGCAAATTTGGAAGGAAATATTTATGAATTCAAAAAATTCTGAATTATTTATTGTGAATTAATTCAAATAGAAGTTCAATGAGAAAAGACTTCAATATTGAGTAATCAAATCATTCATTATAGAATTTGCTAGATCTTTTGAAAAAATGATTAATCAAACGAGAATAAAGAGAGAGTCCATTCTACATGTCAATATCGACAACAATGAAA-TTTATAGTAAGAGGAAAATCCGTCGATTCTTGAAATCATGAGGGTTCAAGTCCCTCTATCCCCAATAAAAAGCCCATTTAAATCCCATAAGTATTTCTTCTTTTATTTTATCAAAAATTC-------AAAAAAAAAATTCACATTCTTTCTCATTCATTCAATTTTATCGTTTCACAAAAAGATCA-AAAATTTTGGATTATGCAAAAAAATCCATA------------TAAGAATCCATATATGTA----------------------AGGAATCATTATCTCTATAATGAGGAATCATTATCTCTATAATGAA-----ATCATTACCAATCCATATCATTATC------------------------------------CTAACATCTACTAT-TCCA--TTTTTTGACTAAATTGTTATTTGAGTTACTTTAATTTCTCATTTTT-AAATTTATTATTTAAATGACTTATCTATAAGTACATAGATACTGAGTATTTTACTCAGGTGATCAAAAAGAAAT
MH512820_MH512835_MH512848_Costularia_cf__pantopoda_ETS_ITS          CTGCATTTTGTTGCGGCCAACTGTCATGG-GGCAGTCTTTTCAC-TTTTTTCCTTCTGCGTGCTCCTTTTGCCGCG-GGGATGGTTGCGTCTGGTTGTCTGTTTGGTTCTATCCCCATGGGGAACTAATTTGTGGGCTTTGGGACGGTC-TTTGCTTGCCCCGTGGATACTTGCTATCTTGGGTGCAGCCGTAATATTGGGTGAGAACTTGCGTCGCAGTGGTGGATTGCTCCTATGCTTCACTTGTATTTCACCGTGTCTCATGGATGCTGTGCCCGTCGAGGATTTCATGGGCCTCTGTTGCCCTGATTTTCTTGGGATCTCTGGTTGTGCACTGGATCATTG--CCCCACGCCTTCTGTATCTTGCTGTGGATGTTGGGCTGTCGGTGTGTTGTGTGCGGGGACGTGTTCCAAGTGCATTTGTGAGATG-TTTTTCCGATTCAATGTGCAA--TTGACGGTTCACGCCATGCGAGTGG-------A-TTCCCATTTGGGGTTTCTCTTGAATGACGTGTCGTGTCTTGCTTAGGACGGGCTACCTGGTTGATCCTGC?CAAGGTTTCCGTAGGTGAACCTGCGGAAGGATCATTGTTGTT-GCCTTGAAAAGAATAAACCGTTGGGCATGTGATTGAACCCTGCAGGGGAGGTGTGCTGCCGCCTCGGCCAAATCGGCACCGGCCTTCATGCCCTATCGGGGAGCGTTGGTCCTGTGTTGAAATACGGCGTGGATTGACGCCAAGGAACATGAGATTTTGTGGTGGTCGGCCGATCGCTAGGCGAGCGGCCTGCCGTAGTTGCAAAGGAACATAAG-AAGACTCTCGGCAACGGATATCTTGGCTCTCGCATCGATGAAGAACGTAGCGAAATGCGATACGTGGTGTGAATTGCAGAATCCCGTGAACCATCGAGTCTTTGAACGCAAGTTGCGCCCGAGGGACCTGCCCGAGGGCACACCTGCCTCATGGGCGTTAGAAGCCCATCCATGCTCGGGCTTTGAGGCCCGATGCGGATCCTGGCCCTCCGAGCCTGTGGGCGCGGTGGGCCGAAGTGTGATGCTGTCGGATGGGGCCGCGAGCGCCGAGTGGTGGGCACAGGCTGAGCGCTGCCTCGTGTCCCTTGTCGACATAGGGCTTTGTCCGACCCCCAAATGAGGAGCCGGTTGACGCAGCGCTATGCTGTGCGGCATCCTCGGACCGATACCCCAGGTCAGGTGGGGCTACCCGCCGAGTTTAAG???????????????????????????TGTT-ACTTCCAAAATCAGAGAAACCCTGGAATTAAAAATGGGCAATCCTGAGCCAAATCTTTATTTTGAAAAAACTAATTCTATTCTAGTTATTAATTCTTTTTCTTATTCTATT--------------ATAACTAGAATAAAATAACTAGAATAAAAAGGATAGGTGCAGAGACTCGATGGAAGCTATTCTAACGTAATAGAATTGATTACGTTCCATTGGTAAGTGCAATATCTTTATCGAAA-TAAGATAAAGGATAGCCCTATATACCAAAGACATACGTATATATACTGATTAATCAAATAATTCATGATAATCACAATAATGTTATATCATAACAAATTGTGAATGATT----ATGAAATAGCAAATTTGGAAGGAAATATTTATGAATTCAAAAAATTCTGAATTATTTATTGTGAATTAATTCAAATAGAAGTTCAATGAGAAAAGACTTCAATATTGAGTAATCAAATCATTCATTATAGAATTTGCTAGATCTTTTGAAAAAATGATTAATCAAACAAGAATAAAGAGAGAGTCCATTCTACATGTCAATATCGACAACAATGAAA-TTTATAGTAAGAGGAAAATCCGTCGATTCTTGAAATCATGAGGGTTCAAGTCCCTCTATCCCCAATAAAAAGCCCATTTAAATCCCATAAGTATTTCTTCTTTTATTTTATCAAAAATTC-------AAAAAAAAAATTCACATTCTTTCTCATTCATTAAATTTTATCGTTTCACAAAAAGATCA-AAAATTTTGGATTATGCAAAAAAATCCATA------------TAAGAATCCATATATGTA----------------------AGGAATCATTATCTCTATAATGAGGAATCATTATCTCTATAATGAA-----ATCATTACCAATCCATATCATTAT----------------------------------------------------------TTTTTTGACTAAATTGTTATTTGAGTTCCTTTAATTTTTCATTTTT-AAATTTATTATTTAAATGACTTATCTATAAGTACATAGATACTGAGTATTTTACTCAGGTGATCAAAAAGAAAT
MF315021_MF314965_MF314982_Costularia_pantopoda_ETS_ITS_trnLF        CTGCATTTTGTTGCGGCCAACTGTCATGG-GGCAGTCTTTTCAC-TTTTTTCCTTCTGCGTGCTCCTTTTGCCGCG-GGGATGGTTGCGTCTGGTTGTCTGTTTGGTTCTATCCCCATGGGGAACTAATTTGTGGGCTTTGGGACGGTC-TTTGCTTGCCCCGTGGATACTTGCTATCTTGGGTGCAGCCGTAATATTGGGTGAGAACTTGCGTCGCAGTGGTGGATTGCTCCTATGCTTCACTTGTATTTCACCGTGTCTCATGGATGCTGTGCCCGTTGAGGATTTCATGGGCCTCTGTTGCCCTGATTTTCTTGGGATCTCTGGTTGTGCACTGGATCATTG--CCCCACGCCTTCTGTATCTTGCTGTGGATGTTGGGCTGTCGGTGTGTTGTGTGCGGGGACGTGTTCCAAGTGCATTTGTGAGATG-TTTTTCCGATTCAATGTGCAA--TTGACGGTTCACGCCATGCGAGTGG-------A-TTCCCATTTGGGGTTTCTCTTGAATGACGTGTCGTGTCTTGCTTAGGACGGGCTACCTGGTTGATCCTGC?CAAGGTTTCCGTAGGTGAACCTGCGGAAGGATCATTGTTGTT-GCCTTGAAAAGAATAAACCGTTGGGCTTGTGATTGAACCCTGCTGGGGAGGTGTGCTGCCGCCTCGGCCAAATCGGCACCGGCCTTCATGCCCTATCGGGGAGCGTTGGTCCTGTGTTGAAATACGGCGTGGATTGACGCCAAGGAACATGAGATTTTGTGGTGGTCGGCCGAACGCTAGGCGAGCGGCCTGCCGTAGTTGCAAAGGAACATAAG-AAGACTCTCGGCAACGGATATCTTGGCTCTCGCATCGATGAAGAACGTAGCGAAATGCGATACGTGGTGTGAATTGCAGAATCCCGTGAACCATCGAGTCTTTGAACGCAAGTTGCGCCCGAGGGACCTGCCCGAGGGCACACCTGCCTCATGGGCGTTAGAAGCCCATCCATGCTCGGGCTTTGAGGCCCGATGCGGATCCTGGCCCTCCGAGCCTGTGGGCGCGGTGGGCCGAAGTGTGATGCTGTCGGATGGGGCCGTGAGCGCCGAGTGGTGGGCACAGGCTGAGCGCTGCCTCGTGTCCCTTGCCGACATAGGGCTTTGTCCGACCCCCGAATGAGGAGCCGGTTGACGCAGCGCTATGCTGTGCGGCATCCTCGGACCGATACCCCAGGTCAGGTGGGGCTACCCGCCGAGTTTAAG??????CCTGGTATGGAACTTGCTAAGTGTT-ACTTCCAAAATCAGAGAAACCCTGGAATTAAAAATGGGCAATCCTGAGCCAAATCTTTATTTTGAAAAAACTAATTCTATTCTAGTTATTAATTCTTTTTCTTATTCTATT--------------ATAACTAGAATAAAATAACTAGAATAAAAAGGATAGGTGCAGAGACTCGATGGAAGCTATTCTAACGTAATAGAATTGATTACGTTCCATTGGTAAGTGCAATATCTTTATCGAAA-TAAGATAAAGGATAGCCCTATATACCAAAGACATACGTATATATACTGATTAATCAAATAATTAATGATAATCACAATAATGTTATATCATAACAAATTGTGAATGATT----ATGAAATAGCAAATTTGGAAGGAAATATTTATGAATTCAAAAAATTCTGAATTATTTATTGTGAATTAATTCAAATAGAAGTTCAATGAGAAAAGACTTCAATATTGAGTAATCAAATCATTCATTATAGAATTTGCTAGATCTTTTGAAAAAATGATTAATCAAACAAGAATAAAGAGAGAGTCCATTCTACATGTCAATATCGACAACAATGAAA-TTTATAGTAAGAGGAAAATCCGTCGATTCTTGAAATCATGAGGGTTCAAGTCCCTCTATCCCCAATAAAAAGCCCATTTAAATCCCATAAGTATTTCTTCTTTTATTTTATCAAAAATTC-------AAAAAAAAAATTCACATTCTTTCTCATTCATTAAATTTTATCGTTTCACAAAAAGATCA-AAAATTTTGGATTATGCAAAAAAATCCATA------------TAAGAATCCATATATGTA----------------------AGGAATCATTATCTCTATAATGAGGAATCATTATCTCTATAATGAA-----ATCATTACCAATCCATATCATTATC------------------------------------CTAACATCTACTAT-TCCA--TTTTTTGACTAAATTGTTATTTGAGTTCCTTTAATTTTTCATTTTT-AAATTTATTATTTAAATGACTTATCTATAAGTACATAGATACTGAGTATTTTACTCAGGTGATCAAAAAGAAAT
MF315022_MF314966_MF314983_Costularia_baronii_ETS_ITS_trnLF          CTGCATTTTGTTGCGGCCAACTGTCATGG-GGCAGTCTTTTCAC-TTTTTTCCTTCTGCGTGCTCCTTTTGCCGCG-GGGATGGTTGCGTCTGGTTGTCTGTTTGGTTCTATCCCCATGGGGAACTAATTTGTGGGCTTTGGGACGGTC-TTTGCTTGCCCCGTGGATACTTGCTATCTTGGGTGCAGCCGTAATATTGGGTGAGAACTTGCGTCGCAGTGGTGGATTGCTCCTATGCTTCACTTGTATTTCACCGTGTCTCATGGATGCTGTGCCCGTCGAGGATTTCATGGGCCTCTGTTGCCCTGATTTTCTTGGGATCTCTGGTTGTGCACTGGATCATTG--CCCCACGCCTTCTGTATCTTGCTGTGGATGTTGGGCTGTCGGTGTGTTGTGTGCGGGGATGTGTTCCAAGTGCATTTGTGAGATG-TTTTTACGATTCAATGTGCAA--TTGACGGTTCACGCCATGCGAGTGG-------A-TTCCCATTTGGGGTTTCTCTTGAATGACGTGTCGTGTCTTGCTTAGGACGGGCTACCTGGTTGATCCTGC?CAAGGTTTCCGTAGGTGAACCTGCGGAAGGATCATTGTTGTT-GCCTTGAAAATAATAAACCGTTGGGCATGTGATTGAACCCTGCAGGGGAGGTGTGCTGCCGCCTCGGCCAAATCGGCACCGGCCTTCATGCCCTATCGGGGAGCGTTGGTCCTGTGTTGAAATTCGGCGTGGATTGACGCCAAGGAACATGAGATTTTGTGGTGGTCGGCCGAACGCTAGGCGAGCGGCCTGCCGTAGTTGCAAAGGAACATAAG-AAGACTCTCGGCAACGGATATCTTGGCTCTCGCATCGATGAAGAACGTAGCGAAATGCGATACGTGGTGTGAATTGCAGAATCCCGTGAACCATCGAGTCTTTGAACGCAAGTTGCGCCCGAGGGACCTGCCCGAGGGCACACCTGCCTCATGGGCGTTAGAAGCCCATCCATGCTCGGGCTTTGAGGCCCGATGCGGATCCTGGCCCTCCGAGCCTGTGGGCGCGGTGGGCCGAAGTGTGATGCTGTCGGATGGGGCCGCGAGCGCCGAGTGGTGGGCACAGGCTGAGCGCTGCCTCGTGTCCCTTGCCGACATAGGGCTTTGTCCGACCCCCGAATGAGGAGCCGGTTGACGCAGCGCTATGCTGTGCGGCATCCTCGGACCGATACCCCAGGTCAGGTGGGGCTACCCGCCGAGTTTAAG??????CTTGGTATGGAACTTGCTAAGTGTT-ACTTCCAAAATCAGAGAAACCCTGGAATTAAAAATGGGCAATCCTGAGCCAAATCTTTATTTTGAAAAAACTAATTCTATTCTAGTTATTAATTCTTTTTCTTATTCTATT--------------ATAACTAGAATAAAATAACTAGAATAAAAAGGATAGGTGCAGAGACTCGATGGAAGCTATTCTAACGTAATAGAATTGATTACGTTCCATTGGTAAGTGCAATATCTTTATCGAAA-TAAGATAAAGGATAGCCCTATATACCAAAGACATACGTATATATACTGATTAATCAAATAATTCATGATAATCACAATAATGTTATATCATAACAAATTGTGAATGATT----ATGAAATAGCAAATTTGGAAGGAAATATTTATGAATTCAAAAAATTCTGAATTATTTATTGTGAATTAATTCAAATAGAAGTTCAATGAGAAAAGACTTCAATATTGAGTAATCAAATCATTCATTATAGAATTTGCTAGATCTTTTGAAAAAATGATTAATCAAACAAGAATAAAGAGAGAGTCCATTCTACATGTCAATATCGACAACAATGAAA-TTTATAGTAAGAGGAAAATCCGTCGATTCTTGAAATCATGAGGGTTCAAGTCCCTCTATCCCCAATAAAAAGCCCATTTAAATCCCATAAGTATTTCTTCTTTTATTTTATCAAAAATTC-------AAAAAAAAAATTCACATTCTTTCTCATTCATTAAATTTTATCGTTTCACAAAAAGATCA-AAAATTTTGGATTATGCAAAAAAATCCATA------------TAAGAATCCATATATGTA----------------------AGGAATCATTATCTCTATAATGAGGAATCATTATCTCTATAATGAA-----ATCATTACCAATCCATATCATTATC------------------------------------CTAACATCTACTAT-TCCA--TTTTTTGACTAAATTGTTATTTGAGTTCCTTTAATTTTTCATTTTT-AAATTTATTATTTAAATGACTTATCTATAAGTACATAGATACTGAGTATTTTACTCAAGTGATCAAAAAGAAAT
MH512822_MH512836_Costularia_baronii_ETS_ITS                         CTGCATTTTGTTGCGGCCAACTGTCATGG-GGCAGTCTTTTCAC-TTTTTTCCTTCTGCGTGCTCCTTTTGCCGCG-GGGATGGTTGCGTCTGGTTGTCTGTTTGGTTCTATCCCCATGGGGAACTAATTTGTGGGCTTTGGGACGGTC-TTTGCTTGCCCCGTGGATACTTGCTATCTTGGGTGCAGCCGTAATATTGGGTGAGAACTTGCGTCGCAGTGGTGGATTGCTCCTATGCTTCACTTGTATTTCACCGTGTCTCATGGATGCTGTGCCCGTCGAGGATTTCATGGGCCTCTGTTGCCCTGATTTTCTTGGGATCTCTGGTTGTGCACTGGATCATTG--CCCCACGCCTTCTGTATCTTGCTGTGGATGTTGGGCTGTCGGTGTGTTGTGTGCGGGGATGTGTTCCAAGTGCATTTGTGAGATG-TTTTTACGATTCAATGTGCAA--TTGACGGTTCACGCCATGCGAGTGG-------A-TTCCCATTTGGGGTTTCTCTTGAATGACGTGTCGTGTCTTGCTTAGGACGGGCTACCTGGTTGATCCTGC?CAAGGTTTCCGTAGGTGAACCTGCGGAAGGATCATTGTTGTT-GCCTTGAAAATAATAAACCGTTGGGCATGTGATTGAACCCTGCAGGGGAGGTGTGCTGCCGCCTCGGCCAAATCGGCACCGGCCTTCATGCCCTATCGGGGAGCGTTGGTCCTGTGTTGAAATTCGGCGTGGATTGACGCCAAGGAACATGAGATTTTGTGGTGGTCGGCCGAACGCTAGGCGAGCGGCCTGCCGTAGTTGCAAAGGAACATAAG-AAGACTCTCGGCAACGGATATCTTGGCTCTCGCATCGATGAAGAACGTAGCGAAATGCGATACGTGGTGTGAATTGCAGAATCCCGTGAACCATCGAGTCTTTGAACGCAAGTTGCGCCCGAGGGACCTGCCCGAGGGCACACCTGCCTCATGGGCGTTAGAAGCCCATCCATGCTCGGGCTTTGAGGCCCGATGCGGATCCTGGCCCTCCGAGCCTGTGGGCGCGGTGGGCCGAAGTGTGATGCTGTCGGATGGGGCCGCGAGCGCCGAGTGGTGGGCACAGGCTGAGCGCTGCCTCGTGTCCCTTGCCGACATAGGGCTTTGTCCGACCCCCGAATGAGGAGCCGGTTGACGCAGCGCTATGCTGTGCGGCATCCTCGGACCGATACCCCAGGTCAGGTGGGGCTACCCGCCGAGTTTAAG????????????????????????????????????????????????????????????????????????????????????????????????????????????????????????????????????????????????????????????????????????????????????????????????????????????????????????????????????????????????????????????????????????????????????????????????????????????????????????????????????????????????????????????????????????????????????????????????????????????????????????????????????????????????????????????????????????????????????????????????????????????????????????????????????????????????????????????????????????????????????????????????????????????????????????????????????????????????????????????????????????????????????????????????????????????????????????????????????????????????????????????????????????????????????????????????????????????????????????????????????????????????????????????????????????????????????????????????????????????????????????????????????????????????????????????????????????????????????????????????????????????????????????????????????????????????????????????????????????????????????????????????????????????????????????????????????????????????????????????????????????
MF315023_MF314967_MF314984_Costularia_robusta_ETS_ITS_trnLF          CTGCATTTTGTTGCGGCCAACTGTCATGG-GGCAGTCTTTTCAC-TTTTTTCCTTCTGCGTGCTCCTTTTGCCGCG-GGGATGGTTGCGTCTGGTTGTCTGTTTGGTTCTATCCCCATGGGGAACTAATTTGTGGGCTTTGGGACGGTC-TTTGCTTGCCCCGTGGATACTTGCTATCTTGGGTGCAGCCGTAATATTGGGTGAGAACTTGCGTCGCAGTGGTGGATTGCTCCTATGCTTCACTTGTATTTCACCGTGTCTCATGGATGCTGTGCCCGTCGAGGATTTCATGGGCCTATGTTGCCCTGATTTTCTTGGGATCTCTGGTTGTGCACTGGATCATTG--CCCCACGCCTTCTGTATCTTGCTGTGGATGTTGGGCTGTCGGTGTGTTGTGTGCGGGGATGTGTTCCAAGTGCATTTGTGAGATG-TTTTTCCGATTCAATGTGCAA--TTGACGGTTCACGCCATGCGAGTGG-------A-TTCCCATTTGGGGTTTCTCTTGAATGACGTGTCGTGTCTTGCTTAGGACGGGCTACCTGGTTGATCCTGC?CAAGGTTTCCGTAGGTGAACCTGCGGAAGGATCATTGTTGTT-GCCTTGAAAAGAATAAACCGTTGGGCATGTGATTGAACCCTGCAGGGGAGGTGTGCTGCCGCCTCGGCCAAATCGGCACCGGCCTTCATGCCCTATCGGGGAGCGTTGGTCCTGTGTTGAAATACGGCGTGGATTGACGCCAAGGAACATGAGATTTTGTGGTGGTCGGCCGAACGCTAGGCGAGCGGCCTGCCGTAGTTGCAAAGGAACATAAG-AAGACTCTCGGCAACGGATATCTTGGCTCTCGCATCGATGAAGAACGTAGCGAAATGCGATACGTGGTGTGAATTGCAGAATCCCGTGAACCATCGAGTCTTTGAACGCAAGTTGCGCCCGAGGGACCTGCCCGAGGGCACACCTGCCTCATGGGCGTTAGAAGCCCATCCATGCTCGGGCTTTGAGGCCCGATGCGGATCCTGGCCCTCCGAGCCTGTGGGCGCGGTGGGCCGAAGTGTGATGCTGTCGGATGGGGCCGCGAGCGCCGAGTGGTGGGCACAGGCTGAGCGCTGCCTCGTGTCCCTTGCCGACATAGGGCTTTGTCCGACCCCCGAATGAGGAGCCGGTTGACGCAGCGCTATGCTGTGCGGCATCCTCGGACCGATACCCCAGGTCAGGTGGGGCTACCCGCCGAGTTTAAG??????????????????CTTGCTAAGTGTT-ACTTCCAAAATCAGAGAAACCCTGGAATTAAAAATGGGCAATCCTGAGCCAAATCTTTATTTTGAAAAAACTAATTCTATTCTAGTTATTAATTCTTTTTCTTATTCTATT--------------ATAACTAGAATAAAATAACTAGAATAAAAAGGATAGGTGCAGAGACTCGATGGAAGCTATTCTAACGTAATAGAATTGATTACGTTCCATTGGTAAGTGCAATATCTTTATCGAAA-TAAGATAAAGGATAGCCCTATATACCAAAGACATACGTATATATACTGATTAATCAAATAATTCATGATAATCACAATAATGTTATATCATAACAAATTGTGAATGATT----ATGAAATAGCAAATTTGGAAGGAAATATTTATGAATTCAAAAAATTCTGAATTATTTATTGTGAATTAATTCAAATAGAAGTTCAATGAGAAAAGACTTCAATATTGAGTAATCAAATCATTCATTATAGAATTTGCTAGATCTTTTGAAAAAATGATTAATCAAACAAGAATAAAGAGAGAGTCCATTCTACATGTCAATATCGACAACAATGAAA-TTTATAGTAAGAGGAAAATCCGTCGATTCTTGAAATCATGAGGGTTCAAGTCCCTCTATCCCCAATAAAAAGCCCATTTAAATCCCATAAGTATTTCTTCTTTTATTTTATCAAAAATTC-------AAAAAAAAAATTCACATTCTTTCTCATTCATTAAATTTTATCGTTTCACAAAAAGATCA-AAAATTTTGGATTATGCAAAAAAATCCATA------------TAAGAATCCATATATGTA----------------------AGGAATCATTATCTCTATAATGAGGAATCATTATCTCTATAATGAA-----ATCATTACCAATCCATATCATTATC------------------------------------CTAACATCTACTAT-TCCA--TTTTTTGACTAAATTGTTATTTGAGTTCCTTTAATTTTTCATTTTT-AAATTTATTATTTAAATGACTTATCTATAAGTACATAGATACTGAGTATTTTACTCAAGTGATCAAAAAGAAAT
MH512823_Costularia_robusta_ETS                                      CTGCATTTTGTTGCGGCCAACTGTCATGG-GGCAGTCTTTTCAC-TTTTTTCCTTCTGCGTGCTCCTTTTGCCGCG-GGGATGGTTGCGTCTGGTTGTCTGTTTGGTTCTATCCCCATGGGGAACTAATTTGTGGGCTTTGGGACGGTC-TTTGCTTGCCCCGTGGATACTTGCTATCTTGGGTGCAGCCGTAATATTGGGTGAGAACTTGCGTCGCAGTGGTGGATTGCTCCTATGCTTCACTTGTATTTCACCGTGTCTCATGGATGCTGTGCCCGTCGAGGATTTCATGGGCCTATGTTGCCCTGATTTTCTTGGGATCTCTGGTTGTGCACTGGATCATTG--CCCCACGCCTTCTGTATCTTGCTGTGGATGTTGGGCTGTCGGTGTGTTGTGTGCGGGGATGTGTTCCAAGTGCATTTGTGAGATG-TTTTTCCGATTCAATGTGCAA--TTGACGGTTCACGCCATGCGAGTGG-------A-TTCCCATTTGGGGTTTCTCTTGAATGACGTGTCGTGTCTTGCTTAGGACGGGCTACCTGGTTGATCCTGC???????????????????????????????????????????????????????????????????????????????????????????????????????????????????????????????????????????????????????????????????????????????????????????????????????????????????????????????????????????????????????????????????????????????????????????????????????????????????????????????????????????????????????????????????????????????????????????????????????????????????????????????????????????????????????????????????????????????????????????????????????????????????????????????????????????????????????????????????????????????????????????????????????????????????????????????????????????????????????????????????????????????????????????????????????????????????????????????????????????????????????????????????????????????????????????????????????????????????????????????????????????????????????????????????????????????????????????????????????????????????????????????????????????????????????????????????????????????????????????????????????????????????????????????????????????????????????????????????????????????????????????????????????????????????????????????????????????????????????????????????????????????????????????????????????????????????????????????????????????????????????????????????????????????????????????????????????????????????????????????????????????????????????????????????????????????????????????????????????????????????????????????????????????????????????????????????????????????????????????????????????????????????????????????????????????????????????????????????????????????????????????????????????????????????????????????????????????????????????????????????????????????????????????????????????????????????????????????????????????????????????????????????????????????????????????????????????????????????????????????????????????????????????????????????????????????????
MF315020_MF314961_MF314978_Costularia_melicoides_ETS_ITS_trnLF       CTGCATTTTGTTGCGGCCAACTGACATGG-GGCAGTCTTTTCAC-TTTTTTCCTTTTGCGTGCTCCTTTTGCCGCG-GGGATGGTTGCGTCTGGTTGTCTGTTTGGTTCTATCCCCATGGGGAACTAATTTGTGGGCTTTGGGACGGTC-TTTGCTTGCCCTGTGGATACTTGCTATCTTGGGTGCAGCCGTATTATTGGGTGAGAACTTGCGTCGCAGTGGTGGATTGCTCCTGTGCTTCACTTGTATTTCACCGTGTCTCATGGATGCTGTGCCCGTTGAGGGTTTCACGGGCCTCTGTTGCCCTGATTTTCTTGGGATCTCTGGTTGTGCACTGGATCATTG--CCCCACGCCTTCTGTATCTTGCTGTGGATGTTGGGCTGTCGGTGTGTTGCGTGCGGGGACGTGTTCCAAGTGCATTTGTGAGATG-TTTTTCCGATTCAATGTGCAA--TTGAGGATTCACACCATGCGAGTGG-------A-TTCCCATTTGGGG-TTCTCTTGAATGACGTGTCGTCTCTTGCTTAGGATGGGCTACCTGGTTGATCCTGC?CAAGGTTTCCGTAGGTGAACCTGCGGAAGGATCATTGTTGTT-GCCTTGAAAAGAATAAACCGTTGGGCATGTGATTGAACCCTGCAGGGGAGGTGTGCTGCCGCCTCGGCCAAACCGGCACAGGCCTTCATGCCCTATCGGGGAGCGATGGTCCTGTGTTGAAATACGGCGTGGATTGACGCCAAGGAACATGAGATTTTGTGGTGGTCGGCCGATCGCTAGGCGAGCGGCCTGCCGTAGTTGCGAAGGAACATAAG-AAGACTCTCGGCAACGGATATCTTGGCTCTCGCATCGATGAAGAACGTAGCGAAATGCGATACGTGGTGTGAATTGCAGAATCCCGTGAACCATCGAGTCTTTGAACGCAAGTTGCGCCCGAGGGACCTGCCCGAGGGCACACCTGCCTCATGGGCGTTAGAAGCCCATCCATGCTCGGGCTTTGAGGCCTGATGCGGATCCTGGCCCTCCGAGCCTGTGGGCGCGGTGGGCCGAAGTGTGATGCTGTCGGATGGGGCCGTGAGCGTCGAGTGGTGGGCACAGGCTGAGCGCCGCCTCGTGTCCCTTGTCGGCATAGGGCTTTGTCCGACCCCCGAATGAGAAGCCGGTTGACGCAGCGCTATGCTGTGCGGCATCCTCGGACCGATACCCCAGGTCAGGTGGGGCTACCCGCCGAGTTTAAG???????????????????????????????????????????????????????????????????????????????????????????????????????????????????????????????????????????????--------------??????????????????????????????GGATAGGTGCAGAGACTCGATGGAAGCTATTCTAACGTAATAGAATTGATTACGTTCCATTGGTAAGTGCAATATCTTTATCGAAA-TAAGAAAAAGGATAGCCCTATATACCAAAGACATACGTATATATACTGATTAATCAAATAATTCATGATAATCACAATCATGTTATATCATAACAAATTGTGAATGATT----ATGAAATAGCAAATTTGGAAGGAAATATTTATGAATTCAAAAAATTCTGAATTATTTATTGTGAATTAATTCAAATAGAAGTTCAATGAGAAAAGACTTCAATATTGAGTAATCAAATCATTCATTATAGAATTTGCTAGATCTTTTGAAAAAATGATTAATCAAACGAGAATAAAGAGAGAGTCCATTCTACATGTCAATATCGACAACAATGAAA-TTTATAGTAAGAGGAAAATCCGTCGATTCTTGAAATCATGAGGGTTCAAGTCCCTCTATCCCCAATAAAAAGCCCATTTAAATCCCATAAGTATTTCTTCTTTTATTTTATCAAAAATTC-------AAAAAAAAAATTCACATTCTTTCTCATTCATTCAATTTTATCGTTTCACAAAAAGATCA-AAAATTTTGGATTATGCAAAAAAATCCATA------------TAAGAATCCATATATGTA----------------------AGGAATCATTATCTCTATAATGAGGAATCATTATCTCTATAATGAA-----ATCATTACCAATCCATATCATTATC------------------------------------CTAACATCTACTAT-TCCA--TTTTTTGACTAAATTGTTATT????????????????????????????????????????????????????????????????????????????????????????????????????
MH512818_MH512833_MH512846_Costularia_melicoides_ETS_ITS_trnLF       CTGCATTTTGTTGCGGCCAACTGACATGG-GGCAGTCTTTTCAC-TTTTTTCCTTTTGCGTGCTCCTTTTGCCGCG-GGGATGGTTGCGTCTGGTTGTCTGTTTGGTTCTATCCCCATGGGGAACTAATTTGTGGGCTTTGGGACGGTC-TTTGCTTGCCCTGTGGATACTTGCTATCTTGGGTGCAGCCGTATTATTGGGTGAGAACTTGCGTCGCAGTGGTGGATTGCTCCTGTGCTTCACTTGTATTTCACCGTGTCTCATGGATGCTGTGCCCGTTGAGGGTTTCACGGGCCTCTGTTGCCCTGATTTTCTTGGGATCTCTGGTTGTGCACTGGATCATTG--CCCCACGCCTTCTGTATCTTGCTGTGGATGTTGGGCTGTCGGTGTGTTGCGTGCGGGGACGTGTTCCAAGTGCATTTGTGAGATG-TTTTTCCGATTCAATGTGCAA--TTGAGGATTCACACCATGCGAGTGG-------A-TTCCCATTTGGGG-TTCTCTTGAATGACGTGTCGTCTCTTGCTTAGGATGGGCTACCTGGTTGATCCTGC?CAAGGTTTCCGTAGGTGAACCTGCGGAAGGATCATTGTTGTT-GCCTTGAAAAGAATAAACCGTTGGGCATGTGATTGAACCCTGCAGGGGAGGTGTGCTGCCGCCTCGGCCAAACCGGCACAGGCCTTCATGCCCTATCGGGGAGCGATGGTCCTGTGTTGAAATACGGCGTGGATTGACGCCAAGGAACATGAGATTTTGTGGTGGTCGGCCGATCGCTAGGCGAGCGGCCTGCCGTAGTTGCGAAGGAACATAAG-AAGACTCTCGGCAACGGATATCTTGGCTCTCGCATCGATGAAGAACGTAGCGAAATGCGATACGTGGTGTGAATTGCAGAATCCCGTGAACCATCGAGTCTTTGAACGCAAGTTGCGCCCGAGGGACCTGCCCGAGGGCACACCTGCCTCATGGGCGTTAGAAGCCCATCCATGCTCGGGCTTTGAGGCCTGATGCGGATCCTGGCCCTCCGAGCCTGTGGGCGCGGTGGGCCGAAGTGTGATGCTGTCGGATGGGGCCGTGAGCGTCGAGTGGTGGGCACAGGCTGAGCGCCGCCTCGTGTCCCTTGTCGGCATAGGGCTTTGTCCGACCCCCGAATGAGAAGCCGGTTGACGCAGCGCTATGCTGTGCGGCATCCTCGGACCGATACCCCAGGTCAGGTGGGGCTACCCGCCGAGTTTAAG??????????????????????????????????????????????????????TGGAATTAAAAATGGGCAATCCTGAGCCAAATCTTTATTTTGAAAAAACTAATTCTATTCTAGTTATTAATTCTTTTTCTTATTCTATT--------------ATAACTAGAATAAAATAACTAGAATAAAAAGGATAGGTGCAGAGACTCGATGGAAGCTATTCTAACGTAATAGAATTGATTACGTTCCATTGGTAAGTGCAATATCTTTATCGAAA-TAAGATAAAGGATAGCCCTATATACCAAAGACATACGTATATATACTGATTAATCAAATAATTCATGATAATCACAATCATGTTATATCATAACAAATTGTGAATGATT----ATGAAATAGCAAATTTGGAAGGAAATATTTATGAATTCAAAAAATTCTGAATTATTTATTGTGAATTAATTCAAATAGAAGTTCAATGAGAAAAGACTTCAATATTGAGTAATCAAATCATTCATTATAGAATTTGCTAGATCTTTTGAAAAAATGATTAATCAAACGAGAATAAAGAGAGAGTCCATTCTACATGTCAATATCGACAACAATGAAA-TTTATAGTAAGAGGAAAATCCGTCGATTCTTGAAATCATGAGGGTTCAAGTCCCTCTATCCCCAATAAAAAGCCCATTTAAATCCCATAAGTATTTCTTCTTTTATTTTATCAAAAATTC-------AAAAAAAAAATTCACATTCTTTCTCATTCATTCAATTTTATCGTTTCACAAAAAGATCA-AAAATTTTGGATTATGCAAAAAAATCCATA------------TAAGAATCCATATATGTA----------------------AGGAATCATTATCTCTATAATGAGGAATCATTATCTCTATAATGAA-----ATCATTACCAATCCATATCATTATC------------------------------------CTAACATCTACTAT-TCCA--TTTT?????????????????????????????????????????????????????????????????????????????????????????????????????????????????????
MH512819_MH512834_MH512847_Costularia_melicoides_ETS_ITS_trnLF       CTGCATTTTGTTGCGGCCAACTGACATGG-GGCAGTCTTTTCAC-TTTTTTCCTTTTGCGTGCTCCTTTTGCCGCG-GGGATGGTTGCGTCTGGTTGTCTGTTTGGTTCTATCCCCATGGGGAACTAATTTGTGGGCTTTGGGACGGTC-TTTGCTTGCCCTGTGGATACTTGCTATCTTGGGTGCAGCCGTATTATTGGGTGAGAACTTGCGTCGCAGTGGTGGATTGCTCCTGTGCTTCACTTGTATTTCACCGTGTCTCATGGATGCTGTGCCCGTTGAGGGTTTCACGGGCCTCTGTTGCCCTGATTTTCTTGGGATCTCTGGTTGTGCACTGGATCATTG--CCCCACGCCTTCTGTATCTTGCTGTGGATGTTGGGCTGTCGGTGTGTTGCGTGCGGGGACGTGTTCCAAGTGCATTTGTGAGATG-TTTTTCCGATTCAATGTGCAA--TTGAGGATTCACACCATGCGAGTGG-------A-TTCCCATTTGGGG-TTCTCTTGAATGACGTGTCGTCTCTTGCTTAGGATGGGCTACCTGGTTGATCCTGC?CAAGGTTTCCGTAGGTGAACCTGCGGAAGGATCATTGTTGTT-GCCTTGAAAAGAATAAACCGTTGGGCATGTGATTGAACCCTGCAGGGGAGGTGTGCTGCCGCCTCGGCCAAACCGGCACAGGCCTTCATGCCCTATCGGGGAGCGATGGTCCTGTGTTGAAATACGGCGTGGATTGACGCCAAGGAACATGAGATTTTGTGGTGGTCGGCCGATCGCTAGGCGAGCGGCCTGCCGTAGTTGCGAAGGAACATAAG-AAGACTCTCGGCAACGGATATCTTGGCTCTCGCATCGATGAAGAACGTAGCGAAATGCGATACGTGGTGTGAATTGCAGAATCCCGTGAACCATCGAGTCTTTGAACGCAAGTTGCGCCCGAGGGACCTGCCCGAGGGCACACCTGCCTCATGGGCGTTAGAAGCCCATCCATGCTCGGGCTTTGAGGCCTGATGCGGATCCTGGCCCTCCGAGCCTGTGGGCGCGGTGGGCCGAAGTGTGATGCTGTCGGATGGGGCCGTGAGCGTCGAGTGGTGGGCACAGGCTGAGCGCCGCCTCGTGTCCCTTGTCGGCATAGGGCTTTGTCCGACCCCCGAATGAGGAGCCGGTTGACGCAGCGCTATGCTGTGCGGCATCCTCGGACCGATACCCCAGGTCAGGTGGGGCTACCCGCCGAGTTTAAG??????????????????????????????????????????????????????TGGAATTAAAAATGGGCAATCCTGAGCCAAATCTTTATTTTGAAAAAACTAATTCTATTCTAGTTATTAATTCTTTTTCTTATTCTATT--------------ATAACTAGAATAAAATAACTAGAATAAAAAGGATAGGTGCAGAGACTCGATGGAAGCTATTCTAACGTAATAGAATTGATTACGTTCCATTGGTAAGTGCAATATCTTTATCGAAA-TAAGATAAAGGATAGCCCTATATACCAAAGACATACGTATATATACTGATTAATCAAATAATTCATGATAATCACAATCATGTTATATCATAACAAATTGTGAATGATT----ATGAAATAGCAAATTTGGAAGGAAATATTTATGAATTCAAAAAATTCTGAATTATTTATTGTGAATTAATTCAAATAGAAGTTCAATGAGAAAAGACTTCAATATTGAGTAATCAAATCATTCATTATAGAATTTGCTAGATCTTTTGAAAAAATGATTAATCAAACGAGAATAAAGAGAGAGTCCATTCTACATGTCAATATCGACAACAATGAAA-TTTATAGTAAGAGGAAAATCCGTCGATTCTTGAAATCATGAGGGTTCAAGTCCCTCTATCCCCAATAAAAAGCCCATTTAAATCCCATAAGTATTTCTTCTTTTATTTTATCAAAAATTC-------AAAAAAAAAATTCACATTCTTTCTCATTCATTCAATTTTATCGTTTCACAAAAAGATCA-AAAATTTTGGATTATGCAAAAAAATCCATA------------TAAGAATCCATATATGTA----------------------AGGAATCATTATCTCTATAATGAGGAATCATTATCTCTATAATGAA-----ATCATTACCAATCCATATCATTATC------------------------------------CTAACATCTACTAT-TCCA--TTTT?????????????????????????????????????????????????????????????????????????????????????????????????????????????????????
MF315024_MF314962_MF314979_Costularia_melleri_ETS_ITS_trnLF          CTGCATTTTGTTGCGGCCAACTGTCATGG-GGCAGTCTTTTCAC-TTTTTTCTTTTTGCGTGCTCCTTTTGCCGCG-GGGATGGTTCCGTCTGGTTGTCTGTTTGGTTCTATCCCCATGGGGAACTAATTTGTGGGCTTTGGGACGGTC-TTTGCTTGCCCTGTGGATACTTGCTATCTTGGGTGCAGCCGTATTATTGGGTGAGATCTTGCGTTGCAGTGGTGGATTGTTCCTATGCTTCACTTGTATTTCACCGTGTCTCATGGATGCTGTGCCCGTCGAGGATTTCATGGGCCTCTGTTGCCCTGATTTTCTTGGGATCTCTGGTTGTGCACTGGATCATTG--CCCCACGCCTTCTGTATCTTGCTGTGGATGTTGGGCTGTCGGTGTGTTGCGTGGGGGGACGTGTTCCAAGTGCATATGTGAGATG-TCTTTCTGATTCAATGTGCAA--TTGATGGTTCACGCCATGCGAGTGG-------A-TTCCCATTTGGGG-TTCTCTCTAATGACGTGTCGTCTCTTGCTTAGGACGGGCTACCTGGTTGATCCTGC?CAAGGTTTCCGTAGGTGAACCTGCGGAAGGATCATTGTTGTT-GCCTTGAAAAGAATAAACCGCTGGGCATGTGATTGAACCCTGCCGGGGAGGCGTGCTGCCGCCTCGGCCAAACTGGCACCGGCCTTCGTGCCCTATCGCGGAGCGTTGGTCCTGTGTTGAAATACGGCGTGGATTGACGCCAAGGAACATGAGATTTTGTGGTGGTCGGCAGAGCGCTAGGCGAGCGGCCTGCCGTCGTTGCAAAGGAACATAAG-AAGACTCTCGGCAACGGATATCTTGGCTCTCGCATCGATGAAGAACGTAGCGAAATGCGATACGTGGTGTGAATTGCAGAATCCCGTGAACCATCGAGTCTTTGAACGCAAGTTGCGCCCGAGGGACCTGCCCGAGGGCACACCTGCCTCATGGGCGTTAGAAGCCCATCCATGCTCGGGCTTTGAGGCCTGATGCGGATCCTGGCCCTCCGAGCCTGTGGGCGCGGTGGGCAGAAGTGTGATGCTGTCGGATGGGGCCGCGAGCGTCGAGTGGTGGGCACTGGCTGAGCGCTGCCTCGTGTCCCTTGCCGACATAGGGCTTTGTCCGACCCCCGAATGAGGAGCCGGATGACGCAGTGCTATGCCGTGCGGCATCCTCGGACCGATACCCCAGGTCAGGTGGGGCTACCCGCCGAGTTTAAG???????????????????????????????AACTTCCAAAATCAGAGAAACCCTGGAATTAAAAATGGGCAATCCTGAGCCAAATCTTTATTTTGAAAAAACTAATTCTATTCTAGTTATTAATTCTTTTTCTTATTCTATT--------------ATAACTAGAATAAAATAACTAGAATAAAAAGGATAGGTGCAGAGACTCGATGGAAGCTATTCTAACGTAATAGAATTGATTACGTTCCATTGGTAAGTGCAATATCTTTATCGAAA-TAAGATAAAGGATAGCCCTATATACCAAAGACATACGTATATATACTGATTAATCAAATAATTCATGATAATCACAATCATGTTATATCATAACAAATTGTGAATGATT----ATGAAATAGCAAATTTGGAAGGAAATATTTATGAATTCAAAAAATTCTGAATTATTTATTGTGAATTAATTCAAATAGAAGTTCAATGAGAAAAGACTTCAATATTGAGTAATCAAATCATTCATTATAGAATTTGCTAGATCTTTTGAAAAAATGATTAATCAAACGAGAATAAAGAGAGAGTCCATTCTACATGTCAATATCGACAACAATGAAA-TTTATAGTAAGAGGAAAATCCGTCGATTCTTGAAATCATGAGGGTTCAAGTCCCTCTATCCCCAATAAAAAGCCCATTGAAATCCCATAAGTATTTCTTCTTTTATTTTATCAAAAATTC-------AAAAAAAAAATTCACATTCTTTCTCATTCATTCAATTTTATCGTTTCACAAAAAGATCA-AAAATTTTGGATTATGCAAAAAAATCCATA------------TAAGAATCCATATATGTA----------------------AGGAATCATTATCTCTATAATGAGGAATCATTATCTCTATAATGAA-----ATCATTACCAATCCATATCATTATC------------------------------------CTAACATCTACTAT-TCCA--TTTTTTGACTAAATTGTTATTTGAGTTCCTTTAATTTCTCATTTTT-AAATTTATTATTTAAATGACTTATCTATAAGTACATAGATACTGAGTATTTTACTCAGGTGATCAAAAAGAAAT
MF315025_MF314960_MF314977_Costularia_leucocarpa_ETS_ITS_trnLF       CTGCATTTTGTTGCGGCCAACTGTCATGG-GGCAGTCTTTTCAC-TTTTTTCTTCTTGCGTGCTCTTTTTGCCACG-GGGCTGGTTGCATCTGGTTGTCTGTTTGGTTCTATCCCCATGGGGAACTAATTTGTGGGCTTTGGGACGGTC-TTTGCTTGCCCCGTGGATACTTGCTGTCTTGGGTGCAGCCGTATTATTGGGTGAGAACTTGTGTCGCAGTGGTGGATTGCTCCTATGCTTCACTTGTATTTCACCGTGTCTCATGGATGCTGTGCCTGTCGAGGATTTCATGGGCCTCTGTTGCCCTGATTTTCTTGGGATCTCTGGTTGTGCACTGGATCATTG--CCCCACGCCTTCTGTATCTTGCTGTGGATGTTGGGCTGTCGGTGTGTTGCGTGCGGGGACGTGTTCCAAGTGCATTTGTGAGATG-TTTTTCCGATTCAATGTGCAATTTTGACGGTTCACGCCATGCGAGTGG-------A-TTCCCATTTGGGG-TTCTCTTGAATGACGTGTCGTCTCTTGCTGAGGACGGGCTACCTGGTTGATCCTGC?CAAGGTTTCCGTAGGTGAACCTGCGGAAGGATCATTGTTGTT-GCCTTGAAAAGAATAAACCGTTGGGCATGTGATTGAACCCTGCAGGGGAGGTGTGCTGCCGCCTCGGCCAAACCGGCACCGGCCTTCATGCCCTATCGGGGAGCGTTGGTCCTGTGTTGAAATACGGCGTGGGTTGACGCCAAGGAACATGAGATTTTGTGGTGGTCGGCCGAGCGCTAGGCGAGCGGCCTGCCGTAGTTGCAAAGGAACATAAG-AAGACTCTCGGCAACGGATATCTTGGCTCTCGCATCGATGAAGAACGTAGCGAAATGCGATACGTGGTGTGAATTGCAGAATCCCGTGAACCATCGAGTCTTTGAACGCAAGTTGCGCCTGAGGGACCTGCCCGAGGGCACACCTGCCTCATGGGCGTTAGAAGCCCATCCTTGCTCGGGCTTTGAGGCCTGATGCGGATCTTGGCCCTCCGAGCCTGTGGGCGCGGTGGGCTGAAGTTTGATGCTGTCGGATGGGGCCGCGAGCGTCGAGTGGTGGGCACAGGCTGAGCGCTGCCTCGTGTCCCTTGCCGACATAGGGCTTTGTCCGACCCCCGAATGAGGAGCCGGTTGACGCAGCGCTATGCTGTGCGGCATCCTCGGACCGATACCCCAGGTCAGGTGGGGCTACCCGCCGAGTTTAAG??????????????????CTTGCTAAGTGTTAACTTCCAAAATCAGAGAAACCCTGGAATTAAAAATGGGCAATCCTGAGCCAAATCTTTATTTTGAAAAAACTAATTCTATTCTAGTTATTAATTCTTTTTCTTATTCTATT--------------ATAACTAGAATAAAATAACTAGAAT-AAAAAGATAGGTGCAGAGACTCGATGGAAGCTATTCTAACGTAATAGAATTGATTACGTTCCATTGGTAAGTGCAATATCTTTATCGAAATTAAGATAAAGGATAGCCTTATATACCAAAGACATACGTATATATACTGATTAATCAAATAATTCATGATAATCACAATCATGTTATATCATAACAAATTGTGAATGATTATGAATGAAATAGCAAATTTGGAAGGAAATATTTATGAATTCAAAAAATTCTGAATTATTTATTGTGAATTAATTCAAATAGAAGTTCAATGAGAAAAGACTTCAATATTGAGTAATCAAATCATTCATTATAGAATTTGCTAGATCTTTTGAAAAAATGATTAATCAAACGAGAATAAAGAGAGAGTCCATTCTACATGTCAATATCGACAACAATGAAA-TTTATAGTAAGAGGAAAATCCGTCGATTCTTTAAATCATGAGGGTTCAAGTCCCTCTATCCCCAATAAAAAGCCCATTTAAATCCCATAAGTATTTCTTCTTTTATTTTATCAAAAATT--------AAAAAAAAAATTCACATTCTTTCTCATTCATTCAATTTTCTCGTTTCACAAAAAGATAA-AAAATTTTGGATTATGCAAAAAAATCCATAT-----------TAAGAATCCATATATGTA----------------------AGGAATCATTATCTCTATAATGAGGAATCATTATCTCTATAATGAA-----ATCATTACCAATCCATATCATTATC------------------------------------CTAACATCTACTAT-TCCA--TTTTTTGACTAAATTGTTATTTGAGTTCCTTTAATTTTTCATTTTT-AAATTTATTATTTAAATGACTTATCTATAAGTACATAGATACTGAGTATTTTACTCAGGTGATCAAAAAGAAAT
MH512817_MH512845_Costularia_leucocarpa_ETS_trnLF                    CTGCATTTTGTTGCGGCCAACTGTCATGG-GGCAGTCTTTTCAC-TTTTTTCTTCTTGCGTGCTCTTTTTGCCACG-GGGCTGGTTGCATCTGGTTGTCTGTTTGGTTCTATCCCCATGGGGAACTAATTTGTGGGCTTTGGGACGGTC-TTTGCTTGCCCCGTGGATACTTGCTGTCTTGGGTGCAGCCGTATTATTGGGTGAGAACTTGTGTCGCAGTGGTGGATTGCTCCTATGCTTCACTTGTATTTCACCGTGTCTCATGGATGCTGTGCCTGTCGAGGATTTCATGGGCCTCTGTTGCCCTGATTTTCTTGGGATCTCTGGTTGTGCACTGGATCATTG--CCCCACGCCTTCTGTATCTTGCTGTGGATGTTGGGCTGTCGGTGTGTTGCGTGCGGGGACGTGTTCCAAGTGCATTTGTGAGATG-TTTTTCCGATTCAATGTGCAATTTTGACGGTTCACGCCATGCGAGTGG-------A-TTCCCATTTGGGG-TTCTCTTGAATGACGTGTCGTCTCTTGCTGAGGACGGGCTACCTGGTTGATCCTGC?????????????????????????????????????????????????????????????????????????????????????????????????????????????????????????????????????????????????????????????????????????????????????????????????????????????????????????????????????????????????????????????????????????????????????????????????????????????????????????????????????????????????????????????????????????????????????????????????????????????????????????????????????????????????????????????????????????????????????????????????????????????????????????????????????????????????????????????????????????????????????????????????????????????????????????????????????????????????????????????????????????????????????????????????????????????????????????????CTTGCTAAGTGTTAACTTCCAAAATCAGAGAAACCCTGGAATTAAAAATGGGCAATCCTGAGCCAAATCTTTATTTTGAAAAAACTAATTCTATTCTAGTTATTAATTCTTTTTCTTATTCTATT--------------ATAACTAGAATAAAATAACTAGAATAAAAAAGATAGGTGCAGAGACTCGATGGAAGCTATTCTAACGTAATAGAATTGATTACGTTCCATTGGTAAGTGCAATATCTTTATCGAAATTAAGATAAAGGATAGCCTTATATACCAAAGACATACGTATATATACTGATTAATCAAATAATTCATGATAATCACAATCATGTTATATCATAACAAATTGTGAATGATTATGAATGAAATAGCAAATTTGGAAGGAAATATTTATGAATTCAAAAAATTCTGAATTATTTATTGTGAATTAATTCAAATAGAAGTTCAATGAGAAAAGACTTCAATATTGAGTAATCAAATCATTCATTATAGAATTTGCTAGATCTTTTGAAAAAATGATTAATCAAACGAGAATAAAGAGAGAGTCCATTCTACATGTCAATATCGACAACAATGAAA-TTTATAGTAAGAGGAAAATCCGTCGATTCTTTAAATCATGAGGGTTCAAGTCCCTCTATCCCCAATAAAAAGCCCATTTAAATCCCATAAGTATTTCTTCTTTTATTTTATCAAAAATT--------AAAAAAAAAATTCACATTCTTTCTCATTCATTCAATTTTCTCGTTTCACAAAAAGATAA-AAAATTTTGGATTATGCAAAAAAATCCATAT-----------TAAGAATCCATATATGTA----------------------AGGAATCATTATCTCTATAATGAGGAATCATTATCTCTATAATGAA-----ATCATTACCAATCCATATCATTATC------------------------------------CTAACATCTACTAT-TCCA--TTTTTTGACTAAATTGTTATTTGAGTTCCTTTAATTTTTCATTTTT-AAATTTATTATTTAAATGACTTATCTATAAGTACATAGATACTGAGTATTTTACTCAGGTGATCAAAAAGAAAT
MF315026_MF314963_MF314980_Costularia_natalensis_ETS_ITS_trnLF       CTGCATTTTGTTGCGGCCAACTGTCATGG-GGCAGTCTTTTCAC-TTTTTTCTTTTTGCGTGCTCCTTTTGCCACG-GGGATGGTTGCGTCTGGTTGTCTGTTTGGTTCTATCCCCATGGGGAACTAATTTGTGGGCTTTGGGACGGTC-TTTGCTTGCCCCGTGGATACTTGCTGTCTTGGGTGCAGCCGTATTATTGGGTGAGAACTTGCGTCGCAGTGGTGGATTGCTCCTATGCTTCACTTGTATTTCACCGTGTCTCATGGATGCTGTGCCTGTCGAGGATTTCATGGGCCTCTGTTGCCCTGATTTTCTTGGGATCTCTGGTTGTGCACTGGATCATTG--CCCCACGCCTTCTGTATCTTGCTGTTGATGTTGGGCTGGCGGTGTGTTGCGTGCGGGGACGTGTTCCAAGTGCATTTGTGAGATG-TTTTTCCGATTCAATGTGCAATTTTGACGGTTCACGCCATGCGAGTGG-------ATTTCCCATTTGGGG-TTCTCTTGAATGACGTGTCGTCTCTTGCTGAGGACGGGCTACCTGGTTGATCCTGC?CAAGGTTTCCGTAGGTGAACCTGCGGAAGGATCATTGTTGTT-GCCTTGAAAAGAATAAACCGTTGGGCATGTGATTGAACCCTGCAGGGGAGGTGTGCTGCCGCCTCGGCCAAACCGGCACCGGCCTTCATGCCCTATCGGGGAGCGTTGGTCCTGTGTTGAAATACGGCGTGGATTGACGCCAAGGAACATGAGATTTTGTGGTGGTCGGCCGAGCGCTAGGCGAGCGGCCTGCCGTAGTTGCAAAGGAACATAAG-AAGACTCTCGGCAACGGATATCTTGGCTCTCGCATCGATGAAGAACGTAGCGAAATGCGATACGTGGTGTGAATTGCAGAATCCCGTGAACCATCGAGTCTTTGAACGCAAGTTGCGCCTGAGGGACCTGCCCGAGGGCACACCTGCCTCATGGGCGTTAGAAGCCCATCCTTGCTCGGGCTTTGAGGCCTGATGCGGATCCTGGCCCTCCGAGCCTGTGGGCGCGGTGGGCTGAAGTTTGATGCTGTCGGATGGGGCCGCGAGCGTCGAGTGGTGGGCACAGGCTGAGCGCTGCCTCGTGTCCCTTGCCGACATAGGGCTTTGTCCGACCCCCGAATGAGGAGCCGGTTGACGCAGTGCTATGCTGTGCGGCATCCTCGGACCGATACCCCAGGTCAGGTGGGGCTACCCGCCGAGTTTAAG??????????????GGAACTTGCTAAGTGTTAACTTCCAAAATCAGAGAAACCCTGGAATTAAAAATGGGCAATCCTGAGCCAAATCTTTATTTTGAAAAAACTAATTCTATTCTAGTTATTAATCCTTTTCCTTATTCTATT--------------ATAACTAGAATANAATAACTAGAATAAAAAGGATAGGTGCAGAGACTCGATGGAAGCTATTCTAACGTAATAGAATTGATTACGTTCCATTGGTAAGTGCAATATCTTTATCGAAATTAAGATAAAGGATAGCCCTATATACCAAAGACATACGTATATATACTGATTAATCAAATAATTCATGATAATCACAATCATGTTATATCATAACAAATTGTGAATGATT----ATGAAATAGCAAATTTGGAAGGAAATATTTATGAATTCAAAAAATTCTGAATTATTTATTGTGAATTAATTCAAATAGAAGTTCAATGAGAAAAGACTTCAATATTGAGTAATCAAATCATTCATTATAGAATTTGCTAGATCTTTTGAAAAAATGATTAATCAAACGAGAATAAAGAGAGAGTCCATTCTACATGTCAATATCGACAACAATGAAA-TTTATAGTAAGAGGAAAATCCGTCGATTCTTTAAATCATGAGGGTTCAAGTCCCTCTATCCCCAATAAAAAGCCCATTTAAATTCCATAAGTATTTCTTCTTTTATTTTATCAAAAATTC-------AAAAAAAAAATTCACATTCTTTCTCATTCATTCAATTTTATCGTTTCACAAAAAGATC?-----------------------------------------------------------------------------------??????????????????????????????????????????????-----????????????????????????????????????????????????????????????????????????????????-??????????????????????????????????????????????????????????????????????????????????????????????????????????????????????????
KF553542_KF553445_Costularia_natalensis_ETS_ITS                      ?????????????????????????????-??????????????????????????????????????????????-?????GGTTGCGTCTGGTTGTCTGTTTGGTTCTATCCCCATGGGGAACTAATTTGTGGGCTTTGGGACGGTC-TTTGCTTGCCCCGTGGATACTTGCTGTCTTGGGTGCAGCCGTATTATTGGGTGAGTACTTGCGTCGCAGTGGTGGATTGCTCCTATGCTTCACTTGTATTTCACCGTGTCTCATGGATGCTGTGCCTGTCGAGGATTTCATGGGCCTCTGTTGCCCTGATTTTCTTGGGATCTCTGGTTGTGCACTGGATCATTG--CCCCACGCCTTCTGTATCTTGCTGTTGATGTTGGGCTGGCGGTGTGTTGCGTGCGGGGACGTGTTCCAAGTGCATTTGTGAGATG-TTTTTCCGATTCAATGTGCAATTTTGACGGTTCACGCCATGCGAGTGG-------ATTTCCCATTTGGGG-TTCTCTTGAATGACGTGTCGTCTCTTGCTGAGGACGGGCTACCTGGTTGATCCTGC??????????????????????????????????????????????????????GAATAAACCGTTGGGCATGTGATTGAACCCTGCAGGGGAGGTGTGCTGCCGCCTCGGCCAAACCGGCACCGGCCTTCATGCCCTATCGGGGAGCGTTGGTCCTGTGTTGAAATACGGCGTGGATTGACGCCAAGGAACATGAGATTTTGTGGTGGTCGGCCGAGCGCTAGGCGAGCGGCCTGCCGTAGTTGCAAAGGAACATAAG-AAGACTCTCGGCAACGGATATCTTGGCTCTCGCATCGATGAAGAACGTAGCGAAATGCGATACGTGGTGTGAATTGCAGAATCCCGTGAACCATCGAGTCTTTGAACGCAAGTTGCGCCTGAGGGACCTGCCCGAGGGCACACCTGCCTCATGGGCGTTAGAAGCCCATCCTTGCTCGGGCTTTGAGGCCTGATGCGGATCCTGGCCCTCCGAGCCTGTGGGCGCGGTGGGCTGAAGTTTGATGCTGTCGGATGGGGCCGCGAGCGTCGAGTGGTGGGCACAGGCTGAGCGCTGCCTCGTGTCCCTTGCCGACATAGGGCTTTGTCCGACCCCCGAATGAGGAGCCGGTTGACGCAGTGCTATGCTGTGCGGCATCCTCGGACCGATACCCCAGGTCAGGTGGGGCTACCCGCCGAGTTTAAG????????????????????????????????????????????????????????????????????????????????????????????????????????????????????????????????????????????????????????????????????????????????????????????????????????????????????????????????????????????????????????????????????????????????????????????????????????????????????????????????????????????????????????????????????????????????????????????????????????????????????????????????????????????????????????????????????????????????????????????????????????????????????????????????????????????????????????????????????????????????????????????????????????????????????????????????????????????????????????????????????????????????????????????????????????????????????????????????????????????????????????????????????????????????????????????????????????????????????????????????????????????????????????????????????????????????????????????????????????????????????????????????????????????????????????????????????????????????????????????????????????????????????????????????????????????????????????????????????????????????????????????????????????????????????????????????????????????????????????????????????????
MH512824_MH512837_MH512848_Costularia_purpurea_ETS_ITS_trnLF         CTGCATTTTGTTGCGGCCAACTGACATGG-TGCAGTCTTTTCAC-TTTTTTCCTTTTGCGTGCTCCTTTTGCCGCG-GGGATGGTTGCGTCTGGTTGTCTGTTTGGTTCTATCCCCATGGGGAACTAATTTGTGGGCTTTGGGACGGTC-TTTGCTTGCCCTGTGGATACTTGCTATCTTGGGTGCAGCCGTATTATTGGGTGAGAACTTGCGTCGCAGTGGTGGATTGCTCCTGTGCTTCACTTGTATTTCACCGTGTCTCATGGATGCTGTGCCCGTTGAGGGTTTCACGGGCCTCTGTTGCCCTGATTTTCTTGGGATCTCTGGTTGTGCACTGGATCATTG--CCCCACGCCTTCTGTATCTTGCTGTGGATGTTGGGCTGTCGGTGTGTTGCGTGCGGGGACGTGTTCCAAGTGCATTTGTGAGATG-TTTTTCCGATTCAATGTGCAA--TTGACGATTCACGCCATGCGAGTGG-------A-TTCCCATTTGGGG-TTCTCTTGAATGACGTGTCGTCTCTTGCTTAGGATGGGCTACCTGGTTGATCCTGC?CAAGGTTTCCGTAGGTGAACCTGCGGAAGGATCATTGTTGTT-GCCTTGAAAAGAATAAACCGTTGGGCATGTGATTGAACCCTGCAGGGGAGGTGTGCTGCCGCCTCGGCCAAACCGGCACAGGCCTTCATGCCCTATCGGGGAGCGTTGGTCCTGTGTTGAAATACGGCGTGGATTGACGCCAAGGAACATGAGATTTTGTGGTGGTCGGCCGATCGCTAGGCGAGCGGCCTGCCGTAGTTGCGACGGAACATAAG-AAGACTCTCGGCAACGGATATCTTGGCTCTCGCATCGATGAAGAACGTAGCGAAATGCGATACGTGGTGTGAATTGCAGAATCCCGTGAACCATCGAGTCTTTGAACGCAAGTTGCGCCCGAGGGACCTGCCCGAGGGCACACCTGCCTCATGGGCGTTAGAAGCCCATCCATGCTCGGGCTTTGAGGCCTGATGCGGATCCTGGCCCTCCGAGCCTGTGGGTGCGGTGGGCCGAAGTGTGATGCTGTCGGATGGGGCCGCGAGCGTCGAGTGGTGGGCACAGGCTGAGCGCTGCCTCGTGTCCCTTGTCGGCATAGGGCTTTGTCCGACCCCCGAATGAGGAGCCGGTTGACGCAGCGCTATGCTGTGCGGCATCCTCGGACCGATACCCCAGGTCAGGTGGGGCTACCCGCCGAGTTTAAG????CCTTGGTATGGAAACTTGCTAAGTGTTAACTTCCAAAATCAGAGAAACCCTGGAATTAAAAATGGGCAATCCTGAGCCAAATCTTTATTTTGAAAAAACTAATTCTATTCTAGTTATTAATTCTTTTTCTTATTCTATT--------------ATAACTAGAATAAAATAACTAGAATAAAAAGGATAGGTGCAGAGACTCGATGGAAGCTATTCTAACGTAATAGAATTGATTACGTTCCATTGGTAAGTGCAATATCTTTATCGAAA-TAAGATAAAGGATAGCCCTATATACCAAAGACATACGTATATATACTGATTAATCAAATAATTCATGATAATCACAATCATGTTATATCATAACAAATTGTGAATGATT----ATGAAATAGCAAATTTGGAAGGAAATATTTATGAATTCAAAAAATTCTGAATTATTTATTGTGAATTAATTCAAATAGAAGTTCAATGAGAAAAGACTTCAATATTGAGTAATCAAATCATTCATTATAGAATTTGCTAGATCTTTTGAAAAAATGATTAATCAAACGAGAATAAAGAGAGAGTCCATTCTACATGTCAATATCGACAACAATGAAA-TTTATAGTAAGAGGAAAATCCGTCGATTCTTGAAATCATGAGGGTTCAAGTCCCTCTATCCCCAATAAAAAGCCCATTTAAATCCCATAAGTATTTCTTCTTTTATTTTATCAAAAATTC-------AAAAAAAAAATTCACATTCTTTCTCATTCATTCAATTTTATCGTTTCACAAAAAGATCA-AAAATTTTGGATTATGCAAAAAAATCCATA------------TAAGAATCCATATATGTA----------------------AGGAATCATTATCTCTATAATGAGGAATCATTATCTCTATAATGAA-----ATCATTACCAATCCATATCATTATC------------------------------------CTAACATCTACTAT-TCCA--TTTTTTGACTAAATTGTTATTTGAGTTCCTTTAATTTTTCATTTTT-AAATTGATTATTTAAATGACTTATCTATAAGTACATAGATACTGAGTATTTTACTCAGGTGATCAAAAAGAAAT
MH512825_MH512838_MH512850_Costularia_purpurea_ETS_ITS_trnLF         CTGCATTTTGTTGCGGCCAACTGACATGG-TGCAGTCTTTTCAC-TTTTTTCCTTTTGCGTGCTCCTTTTGCCGCG-GGGATGGTTGCGTCTGGTTGTCTGTTTGGTTCTATCCCCATGGGGAACTAATTTGTGGGCTTTGGGACGGTC-TTTGCTTGCCCTGTGGATACTTGCTATCTTGGGTGCAGCCGTATTATTGGGTGAGAACTTGCGTCGCAGTGGTGGATTGCTCCTGTGCTTCACTTGTATTTCACCGTGTCTCATGGATGCTGTGCCCGTTGAGGGTTTCACGGGCCTCTGTTGCCCTGATTTTCTTGGGATCTCTGGTTGTGCACTGGATCATTG--CCCCACGCCTTCTGTATCTTGCTGTGGATGTTGGGCTGTCGGTGTGTTGCGTGCGGGGACGTGTTCCAAGTGCATTTGTGAGATG-TTTTTCCGATTCAATGTGCAA--TTGACGATTCACGCCATGCGAGTGG-------A-TTCCCATTTGGGG-TTCTCTTGAATGACGTGTCGTCTCTTGCTTAGGATGGGCTACCTGGTTGATCCTGC?CAAGGTTTCCGTAGGTGAACCTGCGGAAGGATCATTGTTGTT-GCCTTGAAAAGAATAAACCGTTGGGCATGTGATTGAACCCTGCAGGGGAGGTGTGCTGCCGCCTCGGCCAAACCGGCACAGGCCTTCATGCCCTATCGGGGAGCGTTGGTCCTGTGTTGAAATACGGCGTGGATTGACGCCAAGGAACATGAGATTTTGTGGTGGTCGGCCGATCGCTAGGCGAGCGGCCTGCCGTAGTTGCGACGGAACATAAG-AAGACTCTCGGCAACGGATATCTTGGCTCTCGCATCGATGAAGAACGTAGCGAAATGCGATACGTGGTGTGAATTGCAGAATCCCGTGAACCATCGAGTCTTTGAACGCAAGTTGCGCCCGAGGGACCTGCCCGAGGGCACACCTGCCTCATGGGCGTTAGAAGCCCATCCATGCTCGGGCTTTGAGGCCTGATGCGGATCCTGGCCCTCCGAGCCTGTGGGTGCGGTGGGCCGAAGTGTGATGCTGTCGGATGGGGCCGCGAGCGTCGAGTGGTGGGCACAGGCTGAGCGCTGCCTCGTGTCCCTTGTCGGCATAGGGCTTTGTCCGACCCCCGAATGAGGAGCCGGTTGACGCAGCGCTATGCTGTGCGGCATCCTCGGACCGATACCCCAGGTCAGGTGGGGCTACCCGCCGAGTTTAAG????CCTTGGTATGGAAACTTGCTAAGTGTTAACTTCCAAAATCAGAGAAACCCTGGAATTAAAAATGGGCAATCCTGAGCCAAATCTTTATTTTGAAAAAACTAATTCTATTCTAGTTATTAATTCTTTTTCTTATTCTATT--------------ATAACTAGAATAAAATAACTAGAATAAAAAGGATAGGTGCAGAGACTCGATGGAAGCTATTCTAACGTAATAGAATTGATTACGTTCCATTGGTAAGTGCAATATCTTTATCGAAA-TAAGATAAAGGATAGCCCTATATACCAAAGACATACGTATATATACTGATTAATCAAATAATTCATGATAATCACAATCATGTTATATCATAACAAATTGTGAATGATT----ATGAAATAGCAAATTTGGAAGGAAATATTTATGAATTCAAAAAATTCTGAATTATTTATTGTGAATTAATTCAAATAGAAGTTCAATGAGAAAAGACTTCAATATTGAGTAATCAAATCATTCATTATAGAATTTGCTAGATCTTTTGAAAAAATGATTAATCAAACGAGAATAAAGAGAGAGTCCATTCTACATGTCAATATCGACAACAATGAAA-TTTATAGTAAGAGGAAAATCCGTCGATTCTTGAAATCATGAGGGTTCAAGTCCCTCTATCCCCAATAAAAAGCCCATTTAAATCCCATAAGTATTTCTTCTTTTATTTTATCAAAAATTC-------AAAAAAAAAATTCACATTCTTTCTCATTCATTCAATTTTATCGTTTCACAAAAAGATCA-AAAATTTTGGATTATGCAAAAAAATCCATA------------TAAGAATCCATATATGTAAGGAATCATTATCTCTATAATGAGGAATCATTATCTCTATAATGAGGAATCATTATCTCTATAATGAA-----ATCATTACCAATCCATATCATTATC------------------------------------CTAACATCTACTAT-TCCA--TTTTTTGACTAAATTGTTATTTGAGTTCCTTTAATTTTTCATTTTT-AAATTGATTATTTAAATGACTTATCTATAAGTACATAGATACTGAGTATTTTACTCAGGTGATCAAAAAGAAAT
MF315019_MF314968_MF314986_Costularia_purpurea_ETS_ITS_trnLF         CTGCATTTTGTTGCGGCCAACTGACATGG-KGCAGTCTTTTCAC-TTTTTTCCTTTTGCGTGCTCCTTTTGCCGCG-GGGATGGTTGCGTCTGGTTGTCTGTTTGGTTCTATCCCCATGGGGAACTAATTTGTGGGCTTTGGGACGGTC-TTTGCTTGCCCTGTGGATACTTGCTATCTTGGGTGCAGCCGTATTATTGGGTGAGAACTTGCGTCGCAGTGGTGGATTGCTCCTGTGCTTCACTTGTATTTCACCGTGTCTCATGGATGCTGTGCCCGTTGAGGGTTTCACGGGCCTCTGTTGCCCTGATTTTCTTGGGATCTCTGGTTGTGCACTGGATCATTG--CCCCACGCCTTCTGTATCTTGCTGTGGATGTTGGGCTGTCGGTGTGTTGCGTGCGGGGACGTGTTCCAAGTGCATTTGTGAGATG-TTTTTCCGATTCAATGTGCAA--TTGACGATTCACGCCATGCGAGTGG-------A-TTCCCATTTGGGG-TTCTCTTGAATGACGTGTCGTCTCTTGCTTAGGATGGGCTACCTGGTTGATCCTGC?CAAGGTTTCCGTAGGTGAACCTGCGGAAGGATCATTGTTGTT-GCCTTGAAAAGAATAAACCGTTGGGCATGTGATTGAACCCTGCAGGGGAGGTGTGCTGCCGCCTCGGCCAAACCGGCGCAGGCCTTCATGCCCTATCGGGGAGCGTTGGTCCTGTGTTGAAATACGGCGTGGATTGACGCCAAGGAACATGAGATTTTGTGGTGGTCGGCCGATCGCTAGGCGAGCGGCCTGCCGTAGTTGCGACGGAACATAAG-AAGACTCTCGGCAACGGATATCTTGGCTCTCGCATCGATGAAGAACGTAGCGAAATGCGATACGTGGTGTGAATTGCAGAATCCCGTGAACCATCGAGTCTTTGAACGCAAGTTGCGCCCGAGGGACCTGCCCGAGGGCACACCTGCCTCATGGGCGTTAGAAGCCCATCCATGCTCGGGCTTTGAGGCCTGATGCGGATCCTGGCCCTCCGAGCCTGTGGGTGCGGTGGGCCGAAGTGTGATGCTGTCGGATGGGGCCGCGAGCGTCGAGTGGTGGGCAGAGGCTGAGCGCTGCCTCGTGTCCCTTGTCGGCATAGGGCTTTGACCGACCCCCGAATGAGGAGCCGGTTGACGCAGCGCTATGCTGTGCGGCATCCTCGGACCGATACCCCAGGTCAGGTGGGGCTACCCGCCGAGTTTAAG?????????????????ACTTGCTAAGTGTTAACTTCCAAAATCAGAGAAACCCTGGAATTAAAAATGGGCAATCCTGAGCCAAATCTTTATTTTGAAAAAACTAATTCTATTCTAGTTATTAATTCTTTTTCTTATTCTATT--------------ATAACTAGAATAAAATAACTAGAATAAAAAGGATAGGTGCAGAGACTCGATGGAAGCTATTCTAACGTAATAGAATTGATTACGTTCCATTGGTAAGTGCAATATCTTTATCGAAA-TAAGATAAAGGATAGCCCTATATACCAAAGACATACGTATATATACTGATTAATCAAATAATTCATGATAATCACAATCATGTTATATCATAACAAATTGTGAATGATT----ATGAAATAGCAAATTTGGAAGGAAATATTTATGAATTCAAAAAATTCTGAATTATTTATTGTGAATTAATTCAAATAGAAGTTCAATGAGAAAAGACTTCAATATTGAGTAATCAAATCATTCATTATAGAATTTGCTAGATCTTTTGAAAAAATGATTAATCAAACGAGAATAAAGAGAGAGTCCATTCTACATGTCAATATCGACAACAATGAAA-TTTATAGTAAGAGGAAAATCCGTCGATTCTTGAAATCATGAGGGTTCAAGTCCCTCTATCCCCAATAAAAAGCCCATTTAAATCCCATAAGTATTTCTTCTTTTATTTTATCAAAAATTC-------AAAAAAAAAATTCACATTCTTTCTCATTCATTCAATTTTATCGTTTCACAAAAAGATCA-AAAATTTTGGATTATGCAAAAAAATCCATA------------TAAGAATCCATATATGTA----------------------AGGAATCATTATCTCTATAATGAGGAATCATTATCTCTATAATGAA-----ATCATTACCAATCCATATCATTATC------------------------------------CTAACATCTACTAT-TCCA--TTTTTTGACTAAATTGTTATTTGAGTTCCTTTAATTTTTCATTTTT-AAATTGATTATTTAAATGACTTATCTATAAGTACATAGATACTGAGTATTTTACTCAGGTGATCAAAAAGAAAT
MF315018_MF314959_MF314976_Costularia_laxa_ETS_ITS_trnLF             CTGCATTTTGTTGCGGCCAACTGACATGG-TGCAGTCTTTTCAC-TTTTTTCCTTTTGCGTGCTCCTTTTGCCGCG-GGGATGGTTGCGTCTGGTTGTCTGTTTGGTTCTATCCCCATGGGGAACTAATTTGTGGGCTTTGGGACGGTC-TTTGCTTGCCCTGTGGATACTTGCTATCTTGGGTGCAGCCGTATTATTGGGTGAGAACTTGCGTCGCAGTGGTGGATTGCTCCTGTGCTTCACTTGTATTTCACCGTGTCTCATGGATGCTGTGCCCGTTGAGGGTTTCACGGGCCTCTGTTGCCCTGATTTTCTTGGGATCTCTGGTTGTGCACTGGATCATTG--CCCCACGCCTTCTGTATCTTGCTGTGGATGTTGGGCTGTCGGTGTGTTGCGTGCGGGGACGTGTTCCAAGTGCATTTGTGAGATG-TTTTTCCGATTCAATGTGCAA--TTGACGATTCACGCCATGCGAGTGG-------A-TTCCCATTTGGGG-TTCTCTTGAATGACGTGTCGTCTCTTGCTTAGGATGGGCTACCTGGTTGATCCTGC?CAAGGTTTCCGTAGGTGAACCTGCGGAAGGATCATTGTTGTT-GCCTTGAAAAGAATAAACCGTTGGGCATGTGATTGAACCCTGCAGGGGAGGTGTGCTGCCGCCTCGGCCAAACCGGCACAGGCCTTCATGCCCTATCGGGGAGCGTTGGTCCTGTGTTGAAATACGGCGTGGATTGACGCCAAGGAACATGAGATTTTGTGGTGGTCGGCCGATCGCTAGGCGAGCGGCCTGCCGTAGTTGCGACGGAACATAAG-AAGACTCTCGGCAACGGATATCTTGGCTCTCGCATCGATGAAGAACGTAGCGAAATGCGATACGTGGTGTGAATTGCAGAATCCCGTGAACCATCGAGTCTTTGAACGCAAGTTGCGCCCGAGGGACCTGCCCGAGGGCACACCTGCCTCATGGGCGTTAGAAGCCCATCCATGCTCGGGCTTTGAGGCCTGATGCGGATCCTGGCCCTCCGAGCCTGTGGGTGCGGTGGGCCGAAGTGTGATGCTGTCGGATGGGGCCGCGAGCGTCGAGTGGTGGGCACAGGCTGAGCGCTGCCTCGTGTCCCTTGTCGGCATAGGGCTTTGTCCGACCCCCGAATGAGGAGCCGGTTGACGCAGCGCTATGCTGTGCGGCATCCTCGGACCGATACCCCAGGTCAGGTGGGGCTACCCGCCGAGTTTAAG??????????????GGAACTTGCTAAGTGTTAACTTCCAAAATCAGAGAAACCCTGGAATTAAAAATGGGCAATCCTGAGCCAAATCTATATTTTGAAAAAACTAATTCTATTCTAGTTATTAATTCTTTTTCTTATTCTATT--------------ATAACTAGAATAAAATAACTAGAATAAAAAGGATAGGTGCAGAGACTCGATGGAAGCTATTCTAACGTAATAGAATTGATTACGTTCCATTGGTAAGTGCAATATCTTTATCGAAA-TAAGATAAAGGATAGCCCTATATACCAAAGACATACGTATATATACTGATTAATCAAATAATTCATGATAATCACAATCATGTTATATCATAACAAATTGTGAATGATT----ATGAAATAGCAAATTTGGAAGGAAATATTTATGAATTCAAAAAATTCTGAATTATTTATTGTGAATTAATTCAAATAGAAGTTCAATGAGAAAAGACTTCAATATTGAGTAATCAAATCATTCATTATAGAATTTGCTAGATCTTTTGAAAAAATGATTAATCAAACGAGAATAAAGAGAGAGTCCATTCTACATGTCAATATCGACAACAATGAAA-TTTATAGTAAGAGGAAAATCCGTCGATTCTTGAAATCATGAGGGTTCAAGTCCCTCTATCCCCAATAAAAAGCCCATTTAAATCCCATAAGTATTTCTTCTTTTATTTTATCAAAAATTC-------AAAAAAAAAATTCACATTCTTTCTCATTCATTCAATTTTATCGTTTCACAAAAAGATCA-AAAATTTTGGATTATGCAAAAAAATCCATA------------TAAGAATCCATATATGTA----------------------AGGAATCATTATCTCTATAATGAGGAATCATTATCTCTATAATGAA-----ATCATTACCAATCCATATCATTATC------------------------------------CTAACATCTACTAT-TCCA--TTTTTTGACTAAATTGTTATTTGAGTTCCTTTAATTTTTCATTTTT-AAATTGATTATTTAAATGACTTATCTATAAGTACATAGATACTGAGTATTTTACTCAGGTGATCAAAAAGAAAT
MH512816_MH512828_MH512844_Costularia_laxa_ETS_ITS_trnLF             CTGCATTTTGTTGCGGCCAACTGACATGG-TGCAGTCTTTTCAC-TTTTTTCCTTTTGCGTGCTCCTTTTGCCGCG-GGGATGGTTGCGTCTGGTTGTCTGTTTGGTTCTATCCCCATGGGGAACTAATTTGTGGGCTTTGGGACGGTC-TTTGCTTGCCCTGTGGATACTTGCTATCTTGGGTGCAGCCGTATTATTGGGTGAGAACTTGCGTCGCAGTGGTGGATTGCTCCTGTGCTTCACTTGTATTTCACCGTGTCTCATGGATGCTGTGCCCGTTGAGGGTTTCACGGGCCTCTGTTGCCCTGATTTTCTTGGGATCTCTGGTTGTGCACTGGATCATTG--CCCCACGCCTTCTGTATCTTGCTGTGGATGTTGGGCTGTCGGTGTGTTGCGTGCGGGGACGTGTTCCAAGTGCATTTGTGAGATG-TTTTTCCGATTCAATGTGCAA--TTGACGATTCACGCCATGCGAGTGG-------A-TTCCCATTTGGGG-TTCTCTTGAATGACGTGTCGTCTCTTGCTTAGGATGGGCTACCTGGTTGATCCTGC?CAAGGTTTCCGTAGGTGAACCTGCGGAAGGATCATTGTTGTT-GCCTTGAAAAGAATAAACCGTTGGGCATGTGATTGAACCCTGCAGGGGAGGTGTGCTGCCGCCTCGGCCAAACCGGCACAGGCCTTCATGCCCTATCGGGGAGCGTTGGTCCTGTGTTGAAATACGGCGTGGATTGACGCCAAGGAACATGAGATTTTGTGGTGGTCGGCCGATCGCTAGGCGAGCGGCCTGCCGTAGTTGCGACGGAACATAAG-AAGACTCTCGGCAACGGATATCTTGGCTCTCGCATCGATGAAGAACGTAGCGAAATGCGATACGTGGTGTGAATTGCAGAATCCCGTGAACCATCGAGTCTTTGAACGCAAGTTGCGCCCGAGGGACCTGCCCGAGGGCACACCTGCCTCATGGGCGTTAGAAGCCCATCCATGCTCGGGCTTTGAGGCCTGATGCGGATCCTGGCCCTCCGAGCCTGTGGGTGCGGTGGGCCGAAGTGTGATGCTGTCGGATGGGGCCGCGAGCGTCGAGTGGTGGGCACAGGCTGAGCGCTGCCTCGTGTCCCTTGTCGGCATAGGGCTTTGTCCGACCCCCGAATGAGGAGCCGGTTGACGCAGCGCTATGCTGTGCGGCATCCTCGGACCGATACCCCAGGTCAGGTGGGGCTACCCGCCGAGTTTAAG??????????????GGAACTTGCTAAGTGTTAACTTCCAAAATCAGAGAAACCCTGGAATTAAAAATGGGCAATCCTGAGCCAAATCTTTATTTTGAAAAAACTAATTCTATTCTAGTTATTAATTCTTTTTCTTATTCTATT--------------ATAACTAGAATAAAATAACTAGAATAAAAAGGATAGGTGCAGAGACTCGATGGAAGCTATTCTAACGTAATAGAATTGATTACGTTCCATTGGTAAGTGCAATATCTTTATCGAAA-TAAGATAAAGGATAGCCCTATATACCAAAGACATACGTATATATACTGATTAATCAAATAATTCATGATAATCACAATCATGTTATATCATAACAAATTGTGAATGATT----ATGAAATAGCAAATTTGGAAGGAAATATTTATGAATTCAAAAAATTCTGAATTATTTATTGTGAATTAATTCAAATAGAAGTTCAATGAGAAAAGACTTCAATATTGAGTAATCAAATCATTCATTATAGAATTTGCTAGATCTTTTGAAAAAATGATTAATCAAACGAGAATAAAGAGAGAGTCCATTCTACATGTCAATATCGACAACAATGAAA-TTTATAGTAAGAGGAAAATCCGTCGATTCTTGAAATCATGAGGGTTCAAGTCCCTCTATCCCCAATAAAAAGCCCATTTAAATCCCATAAGTATTTCTTCTTTTATTTTATCAAAAATTC-------AAAAAAAAAATTCACATTCTTTCTCATTCATTCAATTTTATCGTTTCACAAAAAGATCA-AAAATTTTGGATTATGCAAAAAAATCCATA------------TAAGAATCCATATATGTA----------------------AGGAATCATTATCTCTATAATGAGGAATCATTATCTCTATAATGAA-----ATCATTACCAATCCATATCATTATC------------------------------------CTAACATCTACTAT-TCCA--TTTTTTGACTAAATTGTTATTTGAGTTCCTTTAATTTTTCATTTTTAAAATTGATTATTTAAATGACTTATCTATAAGTACATAGATAC????????????????????????????????
MF315027_MF314969_MF314969_Costularia_xipholepis_ETS_ITS_trnLF       CTGCATTTTGTTGTGGCCAGCTGTCATGG-GGCAGTCTTTTCAC-TCTTTTCCTTTTGCGTGCTCCTTTTGCCGCG-GGGACGGTTGCGTCTGCTTGTCTGTTTGGTTCTATCCCCATGGGGAACTAATTTGTGGGCTTTGGGACGGTCTTTTGCTTGCCCCGTGGATACTTGCTATCTTGGGTGCAGCCGTATTATTGGGTGAGATCTTGCGTTGCAGTGGTGGATTGCTCCTATGCTTCACTTGTATTTCACCGTGTCTCCTGGATGCTGTGCCCGTCGAGGATTTCGTGGGCCTCTGTTGCCCTGATTTTCTTGGGATCTCTGGTTGTGCACTGGATCATTG--CCCCACGCCTTCTGTATCTTGCTGTGGATGTTGGGCTGTCGGTGTGTTGCGTGCGGGGACGTGTTCCAAGTGCGTATGTGAGATG-TTTTTCCGATTCAATGTGCAA--TTGATGGTTCACGCCATGCGAGTGG-------A-TTCCCATTTGGGG-TTCTCTGAAATGACGTGTCGTCTCTTGCTTAGGACGGGCTACCTGGTTGATCCTGC?CAAGGTTTCCGTAGGTGAACCTGCGGAAGGATCATTGTTGTT-GCCTTGAAAAGATTAAACCGCTGGGCATGTGATTGAACCCTGTCGGGGAGGCGTGCTGCCGCCTCGGCCAAACTGGCACCGGCCTTCGTGCCCTATCGGGGAGCGTTGGTCCTGTGCTGAAATACGGCGTGGATTGACGCCAAGGAGCATGAGATTTTGTGGTGGTCGGCCGAGCGCTAGGCGAGCGGCCTGCCGTCGTTGCAAAGGAACGTAAGAAAGACTCTCGGCAACGGATATCTTGGCTCTCGCATCGATGAAGAACGTAGCGAAATGCGATACGTGGTGTGAATTGCAGAATCCCGTGAACCATCGAGTCTTTGAACGCAAGTTGCGCCCGAGGGACCTGCCCGAGGGCTCACCTGCCTCATGGGCGTTAGAAGCCCATCCATGCTCGGGCTTTGAGGCCTGATGCGGATCCTGGCCCTCCGAGCGTGTGGGCGCGGTGGGCCGAAGTGTGATGCTGTCGGATGGGGCCGCGAGCGTCGAGTGGTGGGCACTGGCTGAGCGCTGCCTCGTGTCCCTTGCCGACATAGGGCTTTGTCCGACCCCCGAATGAGGAGCCGGCTGACGCAGCGCTATGCTGTGCGGCATCCTCGGACCGATACCCCAGGTCAGGTGGGGCTACCCGCCGAGTTTAAC??????????????????CTTGCTAAGTGTTAACTTCCAAAATCAGAGAAACCCTGGAATTAAAAATGGGCAATCCTGAGCCAAATCTTTATTTTGAAAAAACTAATTCTATTCTAGTTATTAATTCTTTTTCTTATTCTATT--------------ATAACTAGAATAAAATAACTAGAATAAAAAAGATAGGTGCAGAGACTCGATGGAAGCTATTCTAACGTAATAGAATTGATTACGTTCCATTGGTAAGTGCAATATCTTTATCGAAA-TAAGATAAAGGATAGCCCTATATACCAAAGACATACGTATATATACTGATTAATCAAATAATTCATGATAATCACAATCATGTTATATCATAACAAATTGTGAATGATT----ATGAAATAGCAAATTTGGAAGGAAATATTTATGAATTAAAAAAATTCTGAATTATTTATTGTGAATTAATTCAAATAGAAGTTCAATGAGAAAAGACTTCAATATTGAGTAATCAAATCATTCATTATAGAATTTGCTAGATCTTTTGAAAAAATGATTAATCAAACGAGAATAAAGAGAGAGTCCATTCTACATGTCAATATCGACAACAATGAAA-TTTATAGTAAGAGGAAAATCCGTCGATTCTTGAAATCATGAGGGTTCAAGTCCCTCTATCCCCAATAAAAAGCCCATTTAAATCCCATAAGTATTTCTTCTTTTATTTTATCAAAAATTC--------AAAAAAAAATTCACATTCTTTCTCATTCATTCAATTTTATCGTTTCACAAAAAGATCA-AAAATTTTGGATTATGCAAAAAAATCCATA------------TAAGAATCCATATATGTA----------------------AGGAATCATTATCTCTATAATGAGGAATCATTATCTCTATAATGAA-----ATCATTACCAATCCATATCATTATC------------------------------------CTAACATCTACTAT-TCCA--TTTTTTGACTAAATTGTTATTTGAGTTCCTTTCATTTTTCATTTTT-AAATTTATTATTTAAATGACTTATCTATAAGTACATAGATACTGAGTATTTTACTCAGGTGATCAAAAAGAAAT
MH512826_MH512839_MH512851_Costularia_xipholepis_ETS_ITS_trnLF       CTGCATTTTGTTGTGGCCAGCTGTCATGG-GGCAGTCTTTTCAC-TCTTTTCCTTTTGCGTGCTCCTTTTGCCGCG-GGGACGGTTGCGTCTGCTTGTCTGTTTGGTTCTATCCCCATGGGGAACTAATTTGTGGGCTTTGGGACGGTCTTTTGCTTGCCCCGTGGATACTTGCTATCTTGGGTGCAGCCGTATTATTGGGTGAGATCTTGCGTTGCAGTGGTGGATTGCTCCTATGCTTCACTTGTATTTCACCGTGTCTCCTGGATGCTGTGCCCGTCGAGGATTTCGTGGGCCTCTGTTGCCCTGATTTTCTTGGGATCTCTGGTTGTGCACTGGATCATTG--CCCCACGCCTTCTGTATCTTGCTGTGGATGTTGGGCTGTCGGTGTGTTGCGTGCGGGGACGTGTTCCAAGTGCGTATGTGAGATG-TTTTTCCGATTCAATGTGCAA--TTGATGGTTCACGCCATGCGAGTGG-------A-TTCCCATTTGGGG-TTCTCTGAAATGACGTGTCGTCTCTTGCTTAGGACGGGCTACCTGGTTGATCCTGC?CAAGGTTTCCGTAGGTGAACCTGCGGAAGGATCATTGTTGTT-GCCTTGAAAAGATTAAACCGCTGGGCATGTGATTGAACCCTGTCGGGGAGGCGTGCTGCCGCCTCGGCCAAACTGGCACCGGCCTTCGTGCCCTATCGGGGAGCGTTGGTCCTGTGCTGAAATACGGCGTGGATTGACGCCAAGGAGCATGAGATTTTGTGGTGGTCGGCCGAGCGCTAGGCGAGCGGCCTGCCGTCGTTGCAAAGGAACGTAAGAAAGACTCTCGGCAACGGATATCTTGGCTCTCGCATCGATGAAGAACGTAGCGAAATGCGATACGTGGTGTGAATTGCAGAATCCCGTGAACCATCGAGTCTTTGAACGCAAGTTGCGCCCGAGGGACCTGCCCGAGGGCTCACCTGCCTCATGGGCGTTAGAAGCCCATCCATGCTCGGGCTTTGAGGCCTGATGCGGATCCTGGCCCTCCGAGCGTGTGGGCGCGGTGGGCCGAAGTGTGATGCTGTCGGATGGGGCCGCGAGCGTCGAGTGGTGGGCACTGGCTGAGCGCTGCCTCGTGTCCCTTGCCGACATAGGGCTTTGTCCGACCCCCGAATGAGGAGCCGGCTGACGCAGCGCTATGCTGTGCGGCATCCTCGGACCGATACCCCAGGTCAGGTGGGGCTACCCGCCGAGTTTAAC??????????????????CTTGCTAAGTGTTAACTTCCAAAATCAGAGAAACCCTGGAATTAAAAATGGGCAATCCTGAGCCAAATCTTTATTTTGAAAAAACTAATTCTATTCTAGTTATTAATTCTTTTTCTTATTCTATT--------------ATAACTAGAATAAAATAACTAGAATAAAAAAGATAGGTGCAGAGACTCGATGGAAGCTATTCTAACGTAATAGAATTGATTACGTTCCATTGGTAAGTGCAATATCTTTATCGAAA-TAAGATAAAGGATAGCCCTATATACCAAAGACATACGTATATATACTGATTAATCAAATAATTCATGATAATCACAATCATGTTATATCATAACAAATTGTGAATGATT----ATGAAATAGCAAATTTGGAAGGAAATATTTATGAATTAAAAAAATTCTGAATTATTTATTGTGAATTAATTCAAATAGAAGTTCAATGAGAAAAGACTTCAATATTGAGTAATCAAATCATTCATTATAGAATTTGCTAGATCTTTTGAAAAAATGATTAATCAAACGAGAATAAAGAGAGAGTCCATTCTACATGTCAATATCGACAACAATGAAA-TTTATAGTAAGAGGAAAATCCGTCGATTCTTGAAATCATGAGGGTTCAAGTCCCTCTATCCCCAATAAAAAGCCCATTTAAATCCCATAAGTATTTCTTCTTTTATTTTATCAAAAATTC--------AAAAAAAAATTCACATTCTTTCTCATTCATTCAATTTTATCGTTTCACAAAAAGATCA-AAAATTTTGGATTATGCAAAAAAATCCATA------------TAAGAATCCATATATGTA----------------------AGGAATCATTATCTCTATAATGAGGAATCATTATCTCTATAATGAA-----ATCATTACCAATCCATATCATTATC------------------------------------CTAACATCTACTAT-TCCA--TTTTTTGACTAAATTGTTATTTGAGTTCCTTTCATTTTTCATTTTT-AAATTTATTATTTAAATGACTTATCTATAAGTACATAGATACTGAGTATTTTACTCAGGTGATCAAAAAGAAAT
MH512827_MH512840_Costularia_xipholepis_ETS_ITS                      CTGCATTTTGTTGTGGCCAGCTGTCATGG-GGCAGTCTTTTCAC-TCTTTTCCTTTTGCGTGCTCCTTTTGCCGCG-GGGACGGTTGCGTCTGCTTGTCTGTTTGGTTCTATCCCCATGGGGAACTAATTTGTGGGCTTTGGGACGGTCTTTTGCTTGCCCCGTGGATACTTGCTATCTTGGGTGCAGCCGTATTATTGGGTGAGATCTTGCGTTGCAGTGGTGGATTGCTCCTATGCTTCACTTGTATTTCACCGTGTCTCCTGGATGCTGTGCCCGTCGAGGATTTCGTGGGCCTCTGTTGCCCTGATTTTCTTGGGATCTCTGGTTGTGCACTGGATCATTG--CCCCACGCCTTCTGTATCTTGCTGTGGATGTTGGGCTGTCGGTGTGTTGCGTGCGGGGACGTGTTCCAAGTGCGTATGTGAGATG-TTTTTCCGATTCAATGTGCAA--TTGATGGTTCACGCCATGCGAGTGG-------A-TTCCCATTTGGGG-TTCTCTGAAATGACGTGTCGTCTCTTGCTTAGGACGGGCTACCTGGTTGATCCTGC?????????????????????????????????????????????CCTTGAA--GATTAAACCGCTGGGCATGTGATTGAACCCTGTCGGGGAGGCGTGCTGCCGCCTCGGCCAAACTGGCACCGGCCTTCGTGCCCTATCGGGGAGCGTTGGTCCTGTGCTGAAATACGGCGTGGATTGACGCCAAGGAGCATGAGATTTTGTGGTGGTCGGCCGAGCGCTAGGCGAGCGGCCTGCCGTCGTTGCAAAGGAACGTAAGAAAGACTCTCGGCAACGGATATCTTGGCTCTCGCATCGATGAAGAACGTAGCGAAATGCGATACGTGGTGTGAATTGCAGAATCCCGTGAACCATCGAGTCTTTGAACGCAAGTTGCGCCCGAGGGACCTGCCCGAGGGCTCACCTGCCTCATGGGCGTTAGAAGCCCATCCATGCTCGGGCTTTGAGGCCTGATGCGGATCCTGGCCCTCCGAGCGTGTGGGCGCGGTGGGCCGAAGTGTGATGCTGTCGGATGGGGCCGCGAGCGTCGAGTGGTGGGCACTGGCTGAGCGCTGCCTCGTGTCCCTTGCCGACATAGGGCTTTGTCCGACCCCCGAATGAGGAGCCGGCTGACGCAGCGCTATGCTGTGCGGCATCCTCGGACCGATACCCCAGGTCAGGTGGGGCTACCCGCCGAGTTTAAG????????????????????????????????????????????????????????????????????????????????????????????????????????????????????????????????????????????????????????????????????????????????????????????????????????????????????????????????????????????????????????????????????????????????????????????????????????????????????????????????????????????????????????????????????????????????????????????????????????????????????????????????????????????????????????????????????????????????????????????????????????????????????????????????????????????????????????????????????????????????????????????????????????????????????????????????????????????????????????????????????????????????????????????????????????????????????????????????????????????????????????????????????????????????????????????????????????????????????????????????????????????????????????????????????????????????????????????????????????????????????????????????????????????????????????????????????????????????????????????????????????????????????????????????????????????????????????????????????????????????????????????????????????????????????????????????????????????????????????????????????????
;
END;


[End of File]
